# Supplementary material for: Nonlinear relationship between aspartate aminotransferase to alanine aminotransferase ratio and the risk of prediabetes: A retrospective study based on chinese adults
Source: Front Endocrinol (Lausanne). 2022 Oct 25;13:1041616. doi: 10.3389/fendo.2022.1041616 (PMC9640919; doi:10.3389/fendo.2022.1041616)
Supplement: Supplementary file 1 [file DataSheet_1.xlsx]

## Sheet: RC
id	Age (y)	Gender(1, male; 2, female)	site	height(cm)	weight(kg)	BMI(kg/m2)	SBP(mmHg)	DBP(mmHg)	FPG (mmol/L)	Cholesterol(mmol/L)	Triglyceride(mmol/L)	HDL-c(mmol/L)	LDL(mmol/L)	ALT(U/L)	AST(U/L)	BUN(mmol/L)	CCR(umol/L)	FPG of final visit(mmol/L)	Diabetes diagnosed during followup（1,Yes）	censor of diabetes at followup(1, Yes; 0, No)	year of followup	smoking status(1,current smoker;2, ever smoker;3,never smoker)	drinking status(1,current drinker;2, ever drinker;3,never drinker)	family histroy of diabetes(1,Yes;0,No)
555866	71	2	5	155.5	60	24.8	117	64	4.32	5.19	1.04	1.52	2.96	19		4.3	65	29.7	1	1	4.36413			0
83723	27	1	9	185	102.1	29.8	138	68	6.5	4.1	1.31			85		2.4	83	22.2	1	1	2.73785			0
323951	59	2	5	157	62	25.2	167	89	5.74	6.1	4.2	1.59	2.81	43	32	5.43	65	22.1	1	1	3.91239			0
233965	36	1	5	173	86.5	28.9	131	78	6.81	5.25	2.01	0.97	3.29	34	31	6.48	83	20.8	1	1	4.94182			0
355294	59	1	8	165	59	21.7	90	60	5.06	4.6	1.75	1.18	2.48	55		6.3	68.5	20.6	1	1	2.28611	1	3	0
194772	43	1	5	170.5	66.5	22.9	122	77	5.37	6.05	1.62			27	28	5.58	75	19.7	1	1	3.93703			0
103866	32	1	2	182	118	35.6	121	78	5.22	5.73	2.08			108.4	43.5	6.4	69.8	18.82	1	1	2.5681	2	2	0
396530	54	2	3	174	69.5	23	104	66	4.76	6.13	3.39			25.3	25.3	3.6	73.8	18.2	1	1	5.0924	2	3	0
78886	51	1	5	181	87	26.6	179	111	6.79	5.3	1.6	1.52	3.56	18	23	4.03	76	18.1	1	1	4.14237			0
661731	56	1	5	162	74.5	28.4	137	107	6.25	5.47	1.85			44		3.73	59	18	1	1	5.0705			0
464581	29	1	14	176	72.5	23.4	132	74	6.19	3.6	1.7	1.17	2.31	23.9	19	4.42	68.8	17.9	1	1	2.20671			0
624266	36	1	5	174	84	27.7	122	65	5.28	4.4	1.7	1.36	2.75	32	25	5.84	79	17.74	1	1	2.04517			0
513466	35	1	5	176	75.5	24.4	119	73	5.7	5.7	2.04			38	25	7.21	88	17.7	1	1	3.91239			0
366717	41	1	5	167	80	28.6	153	97	6.25	4	2.6	1.08	2.41	41		6.04	91	17.4	1	1	3.04449			0
48677	64	1	5	164	79	29.4	146	110	6.83	4.3	0.5	1.5	2.21	37	44	3.76	63	17.2	1	1	3.87132			0
156299	34	1	5	168	79	28	144	103	6	3.61	3.37			48	36	6.4	66	17.2	1	1	4.03285			0
393351	34	1	5	182	93	28.1	142	66	4.99	4.94	4.18			22	33	6.7	72	17.1	1	1	3.93703			0
351658	37	1	7	168	97	34.4	148	98	5.9	7.05	5.68	1.13	4.01	24	28	4.7	81.7	17.06	1	1	4.01643			0
168599	78	2	2	156	65	26.7	153	91	6.45	4.19	1.98				31.2	4.99	58.8	16.9	1	1	4.00274	3	3	0
672496	33	1	12	180	97	29.8	131	87	5.18	5.53	0.61	1.3	3.22	23.9		7.7	80.7	16.9	1	1	3.08282			0
123003	52	1	2	178	84	26.5	130	86	4.84	5.51	1.39			20.8	20.9	3.98	83.8	16.74	1	1	3.17317			0
162911	28	1	4	187	133	38	126	90	5.83	4.77	1.63	1.23	2.58	179		4.16	92.6	16.7	1	1	3.07461			0
379772	28	1	5	178	91	28.7	135	84	5.65	5.8	2.3	1.64	3.51	124	48	3.95	80	16.7	1	1	2.1191			0
37893	41	1	5	180.5	88	27	123	82	5.37	2.72	1.4			40	22	5.86	81	16.6	1	1	3.88227			0
137727	47	1	5	168	67	23.6	116	88	4.77	3.8	0.5	1.06	2.2	11	19	3.92	67	16.5	1	1	3.0308			0
569116	42	1	7	172	84	28.39	108	72	4.9	5.51	2.29	1.08	3.07	44		3.8	84.3	16.27	1	1	5.19644			0
370838	71	1	4	169	77	27	131	74	5.77	4.54	1.16			20.3	32.1	8.07	67.3	16.2	1	1	2.89665			0
568631	56	2	5	160	63	24.6	126	74	5.99	4.4	0.7	1.17	2.73	23	31	4.02	68	16.2	1	1	3.76454			0
18774	37	1	5	180	102	31.5	147	78	5.95	6.4	4.8	1.38	3.72	163		4.95	59	16.2	1	1	2.97057			0
563938	45	1	6	161	70	27	127	82	6.5	3.79	1.26			73				16.2	1	1	2.67214			0
92446	26	2	13	155.5	88.7	36.7	150	87	6.44	4.49	1.85			31.1		4.73	48.5	16.1	1	1	2.93771			0
120605	38	2	2	165	95	34.9	160	112	6.64	6.8	1.43			176.8		4.43	55.3	16	1	1	3.09651			0
404295	39	1	5	178	117	36.9	129	67	6.19	4.6	1.5			124	58	3.98	73	16	1	1	4.84873			0
536477	27	1	5	161.5	79	30.3	126	72	4.68	3.51	3.04			182		5.11	62	16	1	1	5.27036			0
671136	74	1	7	163.5	78.5	29.4	164	81	6.23	5.29	0.94	1.62	3.32	13.5		5.98	99.9	15.89	1	1	2.01506			0
424712	46	1	8	173	93	31.1	116	69	6.9	6.1	4.37	1.45	3.88	38.6		4.9	69.02	15.88	1	1	2.03696	3	3	0
154910	36	2	5	164	69	25.7	114	80	5.94	5	2.6	1.48	2.92	36	27	3.38	71	15.8	1	1	4.06845			0
511002	48	2	3	160	74	28.9	120	68	4.3	4.06	2.96			41.1		3.34	49.1	15.8	1	1	4.08214			0
406375	29	1	5	185	103	30.1	138	73	5.03	4.5	2.6			31	19	6.2	64	15.78	1	1	3.06913			0
496552	39	1	2	176	97	31.3	133	82	4.48	5.05	2.14	1.06	2.78	78.7	45.9	6.11	78.2	15.6	1	1	5.25667			0
379364	62	1	7	172.5	80.5	27.05	144	88	6.6	4.37	1.11	1.27	2.13	51		4.5	81.3	15.6	1	1	4.35592			0
520376	44	2	5	160	62	24.2	127	87	6	4	1.9			30		4.15	68	15.5	1	1	2.92402			0
666796	45	1	5	182	83.9	25.3	113	69	6.99	5.11	2.27	0.85	3.12	43		5.23	74	15.5	1	1	5.22382	2	2	0
546553	37	1	5	171	91	31.1	129	96	6.1	5.1	1.3	1.31	3.06	34	31	5.49	100	15.4	1	1	2.41752			0
486636	59	1	2	167	75	26.9	138	98	5.55	5.73	3.14	1.16	3.12	31.2		9.52	89.8	15.26	1	1	3.00068	3	2	0
305723	62	2	2	160	75	29.3	161	97	6.27	6.49	3.84			40.8	33.2		54.2	15.2	1	1	4.8679			0
604287	31	1	5	170	85	29.4	125	66	6.3	5.1	1.4			19		3.71	91	15.2	1	1	3.71253			0
295364	39	2	4	160.5	96.2	37.3	126	94	6.39	5.14	2.23			29.7		4.29	49.6	15.12	1	1	5.21834			0
126111	45	1	2	172	89	30.1	115	70	5.26	6.7	7.32	0.94	3.55	43.1	24.8	4.34	79.2	15.11	1	1	2.97878			0
432811	39	1	5	181	91	27.8	122	82	6.79	4.4	6.4	1.39	2.71	18	19	4.93	69	15.1	1	1	4.00548			0
406620	56	1	5	169	82	28.7	123	86	6.98	5.9	1.7			39		6.78	105	15.1	1	1	2.39562			0
674531	64	1	2	153	52	22.2	130	75	6.82	3.58	1.71			13.8		4.47	92.4	15.1	1	1	5.33333			0
56831	32	1	9	189.5	101.7	28.3	120	74	4.87	5.28	2.4			90.1		3.73	77.6	15	1	1	4.06297			0
130320	37	2	5	162	78	29.7	115	77	6.56	5.9	1.1			37	28	3.44	75	15	1	1	2.00958			0
167660	36	2	9	154	72.4	30.5	137	89	6.93	4.61	1.99			85		4.12	51.4	15	1	1	2.88843	3	3	0
418519	22	2	11	158	73.4	29.4	111	61	5.57	4.58	1.1			36		2.63	35.6	15	1	1	2.75975			0
667585	52	1	2	176	79	25.5	118	76	5.19					18.3			91.5	15	1	1	4.8104			0
681772	64	2	5	152	78	33.8	160	80	6.6	5.1	1.1	1.59	2.93	48	37	4.42	46	15	1	1	3.86311			0
253889	48	2	8	166	80	29	119	81	6.1	4.86	1.56			9				14.99	1	1	4.41615			0
346803	62	1	4	166	62.8	22.8	117	67	6.88	5.84	1.78	1.12	3.61	24		5.52	80.5	14.9	1	1	3.94524			0
605085	30	1	7	155	72.5	30.18	194	84	6.7	6.96	5.8			245		4.7	64.5	14.9	1	1	3.02259			0
240107	35	1	5	174	92.5	30.6	121	82	6.73					158	88	3.63	73	14.8	1	1	5.01574			0
242348	34	1	5	165	76	27.9	138	91	5.96	4.7	4.6	1.84	2.08	77		4.34	86	14.8	1	1	2.87201			0
567601	41	1	5	170	83	28.7	122	86	6.55	5.6	3.3	1.41	3.28	284	110	4.83	64	14.7	1	1	3.02806			0
496843	46	1	2	167	77	27.6	145	92	6.55					52.3	44.6	5.23	92.9	14.68	1	1	3.50992			0
165912	73	1	9	166.8	65.8	23.7	132	68	5.43	5.05	2.31			32		6.1	74.1	14.6	1	1	3.7399	1	3	0
467250	67	1	14	162	77.2	29.4	157	108	6.3	4.1	1.25	1.1	2.43	33.2		6.5	77.4	14.6	1	1	2.00684			0
536030	38	1	3	176	94.5	30.5	107	71	4.81					176.2			70	14.6	1	1	2.01506	1	3	0
608779	33	1	5	166	85.2	30.9	129	79	5.25	4.15	1.24			102		3.61	71	14.6	1	1	4.22998			0
414825	29	1	2	177	81	25.9	131	82	5.53	4.81	4.83			31.8		3.62	80.4	14.5	1	1	2.73785			0
279916	52	1	7	171.5	75.7	25.7	119	76	5.4	6.14	3.99			16.2		4.5	81.5	14.41	1	1	2.0397			0
425686	61	1	8	183	74	22.1	130	77	5.3	3.91	1.52	0.86	2.28	11		4.1	74.5	14.32	1	1	2.99247	1	3	0
231572	76	1	5	164	70	26	140	82	5.13	4.5	0.9	1.54	2.37	12	21	6.42	77	14.3	1	1	3.85489			0
569756	32	2	4	157	47.6	19.3	124	76	6.49	5.69	0.91	1.78	3.19	15.5		7.42	44.2	14.3	1	1	2.00684			0
467498	35	1	8	180	102	31.5	140	110	6.7	5.04	1.42			92		7.7	69.1	14.22	1	1	3.69336			0
243083	61	1	4	171	67.1	22.9	107	71	6.62	3.34	1.45			18.9		5.24	83.8	14.2	1	1	5.10609			0
640832	37	1	7	170.5	95.5	32.9	116	62	4.2	3.31	2.96			63		4.1	64.4	14.18	1	1	5.02669			0
587056	70	1	8	157	64.5	26.2	158	82	6.4	4.87	0.97		3.03	17	29		81.4	14.14	1	1	3.7399	3	3	0
169630	57	1	9	169.5	93.4	32.5	124	79	5.25	5.51	1.86	1.14	3.22	43.9	36.1	5.08	87.7	14.13	1	1	3.94251	1	3	0
394322	44	1	3	172.5	74	24.9	153	100	6.91	6.75	1.5			32.6	24	3.82	66.9	14.1	1	1	3.96988			0
478950	47	1	2	172	65	22	120	73	5	5.76	0.71			16.8	16	6.82	66.4	14.06	1	1	2.13552			0
370932	60	1	2	174	94	31	165	108	4.28	4.43	1.27	1.07	2.54	21.6		4.6	84.3	14	1	1	4.16427			0
446142	46	1	5	172	70	23.7	150	98	6.04	3.98	3.19			28		3.41	75	14	1	1	5.1718			0
7333	28	1	4	166	75.6	27.4	122	78	5.86	5.27	1.24			28.3		4.85	62.4	13.9	1	1	5.12526			0
608272	50	2	2	143	53	25.9	142	92	5.35	5.53	2.61			75.5		4.04	71.6	13.9	1	1	4.12594			0
503939	39	1	2	176	74	23.9	135	84	6.78	5.13	2.22	1	3.13	38.9		6.01	92.8	13.88	1	1	3.0883			0
521461	79	1	3	165.5	72.5	26.5	141	80	6.65	6.22	3.01	1.38	3.5	57		5.36	78.9	13.8	1	1	2.96235	2	3	0
193952	48	1	5	176	71	22.9	137	74	6.67	4.5	2.8			30	34	6.31	88	13.8	1	1	4.16701			0
514431	44	2	2	161	62	23.9	134	84	5.5	4.63	2.01			18.8	24.5	4.91	68.5	13.8	1	1	3.17864			0
289151	51	1	5	175	93	30.3	108	88	6.29	3.8	2.5			63	39		84	13.75	1	1	2.00411			0
347865	55	1	9	175	95.2	31.1	123	80	5.82	4.82	1.17			28.9		4.93	94.5	13.72	1	1	2.11088	3	3	0
35803	43	1	2	177	74	23.6	106	69	3.36	6.28	1.22			42	29.4	3.1	54.6	13.7	1	1	2.96783			0
257880	54	1	3	169.5	82.5	28.7	113	70	3.99	3.46	0.88			14.5		5.12	69.7	13.7	1	1	3.77276	3	3	0
251950	42	1	4	176	87.8	28.3	121	79	4.72	4.31	1.62	0.94	2.36	28.3		5.62	91.5	13.7	1	1	4.54209			0
393126	33	1	7	176	77.5	25	105	72	4.6	4.9	1	1.07	2.72	39		4.2	74.1	13.66	1	1	4.11225			0
442046	25	1	8	176	87	28.1	117	76	6.75	5.26	2.14	1.74	3.11	153.1		6.1	78	13.62	1	1	3.04723	1	2	1
62050	63	2	2	160	70	27.3	110	67	4.22	6.07	1.59	1.35	3.8	16.7		5.15	57.2	13.6	1	1	4.09856			0
192017	58	1	9	172.5	83.1	27.93	130	100	6.99	5.47	1.41			42.9		4.66	83.4	13.5	1	1	5.48665			0
3187	46	1	14	170	66.3	22.9	120	79	6.1	5.18	1.14			43.7		4.41	69.8	13.5	1	1	2.10815			0
231613	47	1	5	169.5	83.5	29.1	100	76	5.96	5.64	3.84			52	30	5.3	73	13.5	1	1	4.05202			0
564067	37	1	5	167	72	25.8	107	81	6.55	4.05	1.1			91	50	4.64	62	13.5	1	1	3.86858			0
622796	48	2	4	162.5	80	30.3	137	82	5.31	5.62	0.75			9			62	13.5	1	1	3.04997	3	3	0
599929	31	1	8	174.5	98	32.2	131	79	6.93	4.84	2.69			139		5.8	83	13.45	1	1	4.46817	2	2	0
7623	26	1	5	176	108	34.9	179	79	6.34	3.6	2.2			104	42		96	13.41	1	1	2.05339			0
118310	44	2	9	161.7	59.8	22.9	130	82	5.68	4.17	2.04	1.1	2.37	18.4				13.41	1	1	2.9514			0
423665	33	1	5	175	90	29.4	142	83	5.76	4.9	2.5	1.64	3.1	84	44	3.63	83	13.4	1	1	2.01232			0
448564	45	1	7	181.5	98	29.7	135	100	6.6	6.23	3.88	1.88	3.57	132.4		4.3	70.4	13.4	1	1	2.12731			0
502722	66	2	5	157	76	30.8	141	71	6.34	5.9	4.7	1.64	2.96	35	37	3.82	46	13.4	1	1	3.86858			0
549765	28	1	11	187	121.7	34.8	126	76	5.22	4.2	1.54			208.8		3.91	59.9	13.4	1	1	2.75428			0
322466	36	1	8	173	97.5	32.6	122	80	5.2	5.66	1.25			23				13.35	1	1	3.50719	1	3	0
64730	54	1	5	174	89.5	29.6	143	87	6.22	4.8	1.1			106	60	6.37	96	13.3	1	1	4.27652			0
75333	53	1	13	172.5	89	29.9	128	86	5.96	3.9	2.34	0.78	2.37	68.5		5.17	68.7	13.3	1	1	2.987	1	3	0
120444	38	1	7	171.5	78	26.5	110	72	5.3	3.41	3.61			20		7	72.9	13.3	1	1	3.03354			0
499882	72	1	13	159	73	28.9	114	70	6.78	4.91	2.14	1.53	2.56	14	22.2	6.98	65.6	13.3	1	1	2.94045			0
426810	36	1	8	182.8	97.2	29.1	156	88	6.4	3.76	1.52			33		4.5	75.9	13.29	1	1	3.93155	2	2	0
175063	42	1	5	160	69	27	135	87	6.68	5.1	5.9	1.45	2.76	79	50	5.27	76	13.21	1	1	2.00137			0
679431	52	1	5	163	64	24.1	140	79	6.54	4.7	1.8	1.54	2.99	22		4.23	80	13.2	1	1	2.49692			0
36980	73	1	5	159	62	24.5	125	79	4.36	3.7	1	1.16	2.16	14	21		87	13.2	1	1	2.91307			0
280399	34	1	3	176.5	111.5	35.8	104	72	5.53	6.66	1.64	1.47	3.79	60		2.84	60.3	13.2	1	1	3.11841	3	3	0
290250	61	2	4	162	71.6	27.3	133	88	6.54	4.07	0.79	1.24	2.22	41.8		4.71	45.8	13.2	1	1	5.08145			0
54043	27	1	8	177	111.5	35.6	131	77	5.76	5.41	1.74			54.1	31.9	4.1	82.4	13.11	1	1	2.04517	3	3	0
358542	69	2	3	163	59.5	22.4	147	75	5.92	7.73	5.69			23.5	30.2	6.53	47.2	13.1	1	1	5.03217	3	3	0
132710	74	1	7	165	58.5	21.5	118	66	6.9	4.24	1.28	1.04	2.45	15		6.53	81.5	13.1	1	1	3.02806			0
489764	36	2	12	161	69.2	26.7	120	80	6.8	4.91	1.25	1.07	2.99	30.7		3.9	57.3	13.1	1	1	2.14648			0
515384	34	1	4	176	87	28.1	146	94	5.58	3.96	1.81			103		3.52	91.3	13.1	1	1	2.74333			0
644120	52	1	5	169	71	24.9	145	90	6.38	3.7	1.9	1.12	2.19	48	36	3.57	99	13.1	1	1	2.93771			0
514871	46	1	7	174	90.5	29.8	137	83	6.2	4.59	2.55	0.92	2.39	49		5.51	94.37	13.09	1	1	3.36756			0
547158	36	1	8	170.5	77.5	26.7	129	85	5.5	4.24	3.09			36			74	13.02	1	1	4.88433	2	3	0
289465	47	1	5	162	91	34.7	113	75	5.76	4.1	1.3			34	24	5.72	60	13	1	1	3.99179			0
340198	34	1	5	169.5	75.5	26.3	139	79	5.39	4.5	2.1			35		4.9	63	13	1	1	5.07871			0
368777	50	1	5	164	66	24.5	113	73	6.64	5.5	3.8	1.85	2.43	20	20	5.65	106	13	1	1	2.93498			0
673226	45	1	2	178	121	38.2	158	110	6.19	4.86	2.56	0.72	3.02	96.7		4.33	66.8	13	1	1	3.98357	1	2	0
145678	41	1	2	180	109	33.6	117	70	6.55	5.47	2.4	0.67	3.52	31.4		4.7	58.8	12.97	1	1	2.02601			0
679313	53	2	7	154.1	66.1	27.8	107	59	4.6	4.27	1.14	1.25	2.23	16		4.1	57.6	12.94	1	1	4.282			0
637463	42	2	5	154	69	29.1	130	68	6.75	4.5	1.9	1.38	2.82	19	17	5.78	85	12.9	1	1	4.13142			0
172345	60	2	5	159	66	26.1	147	91	6.36	6.4	2.1	1.38	3.87	15	21	6.27	66	12.8	1	1	3.10746			0
555240	30	1	7	169	97.5	34.1	161	114	6.1	6.12	3.03	1.72	3.57	63.3		3.2	68.9	12.75	1	1	2.19028			0
152187	56	1	2	173	83	27.7	137	104	5.15	5.16	2.08	1.28	2.93	40.3	42.3	4.35	82	12.7	1	1	3.62491			0
313094	32	1	9	179.9	90.8	28.1	134	88	6.73	4.99	2.47			50.9		7	81.8	12.7	1	1	2.03149			0
117603	38	1	10	171.5	89.7	30.5	127	69	6.87	4.73	2.64			59		4.4	102	12.62	1	1	2.26146	3	3	0
643375	54	1	9	176.5	89.4	28.7	117	73	6.11	3.25	2.94	0.78	1.57	18.8		5.76	78.6	12.6	1	1	2.23135			0
40344	53	1	5	179.5	103.3	32.1	130	77	6.35	4.96	2.97	1.1	2.72	18	19	4.8	87	12.6	1	1	3.93155			0
101477	47	1	11	172.5	83.6	28.1	121	79	6.28	6.92	3.24	0.97	4.3	93	47.2	4.15	66.1	12.6	1	1	2.12731			0
453343	32	1	5	188	104	29.4	130	80	6.39	5.3	4.7			97				12.6	1	1	3.01985			0
654593	57	1	9	162.5	68.5	25.94	127	70	6.86	6.44	1.73	1.5	4	30.2		4.7	91.3	12.53	1	1	2.0178			0
41353	46	1	5	174	98	32.3	132	99	6.9	5.6	6.7	1.4	3.18	51	73	3.58	51	12.5	1	1	2.00137			0
526364	67	2	2	164	77	28.6	130	94	5.89	4.6	1.99	1.01	2.64	20.5	23.1	4.23	50.2	12.5	1	1	4.87611			0
325167	46	1	3	177	114.5	36.5	131	75	5.43	5.33	5.71	0.96	2.5	60.9		2.59	61.7	12.48	1	1	4.15332	3	3	1
361143	58	2	2	160	67	26.2	147	85	5.07	5.87	3.22			10.8		4.93	56.6	12.48	1	1	2.91307	3	3	0
533444	47	1	2	174	80	26.4	122	84	6	4	3	0	2	27		6	64	12.47	1	1	3.79192			0
271672	36	1	3	166	69	25	158	77	6.35					142.7	77.4	3.92	66.9	12.45	1	1	4.0794			0
96217	41	1	2	178	108	34.1	125	73	5	3.99	2.17	1.01	2.24	49.1		4.17	81.8	12.4	1	1	3.29911			0
165198	29	1	4	176	70.8	22.9	182	113	6.33	5.17	5.31	0.7	2.44	58.7		3.34	73.9	12.4	1	1	4.02738	1	3	0
227181	61	1	4	162	68.6	26.1	132	81	6.95	5.42	1.72	1.28	2.96	15.9		5.81	64.6	12.4	1	1	5.00205	1	3	0
257297	47	1	4	167	90	32.3	149	76	5.84	4.58	3.75	0.94	2.38	80.1	35.3	5.28	89.6	12.4	1	1	3.12389			0
273885	71	1	5	166	90	32.7	138	78	6.07	4	1.4	1.22	2.25	28	28		83	12.4	1	1	2.93224			0
7593	52	1	3	177.5	73	23.2	111	71	6.65	5.03	1.61			75.7		5.76	67.7	12.36	1	1	2.09993	1	3	1
118141	47	1	5	165.5	73	26.7	117	63	5.74	5.3	0.7			44				12.3	1	1	2.987			0
135567	55	1	5	163.5	69.5	26	151	91	6.64	4.98	0.93			40	29	6.73	81	12.3	1	1	4.03833			0
290033	36	1	3	176.5	76.5	24.6	125	75	4.38	3.58	1.4			35.4		3.9	78.1	12.3	1	1	4.90623	3	3	0
73508	37	1	5	171	78.5	26.8	108	68	6.43	3.39	0.87			27	24	8.21	61	12.2	1	1	3.93155			0
266982	71	2	3	155.5	57.5	23.8	163	94	6.9	5.63	3.2	1.3	3.06	26.6		5.7	61.1	12.2	1	1	4.92539	3	3	0
283866	58	1	3	170.5	84	28.9	138	81	6.27	5.25	1.7			76.2		4.37	63.9	12.2	1	1	4.30664	1	1	0
327715	42	1	2	176	84	27.1	93	56	4.32	4.81	3.43	0.83	2.36	18.5	17.5		83.4	12.2	1	1	4.75291			0
411192	50	2	5	168	76	26.9	138	95	4.94	4.9	0.8			7	12	3.73	50	12.2	1	1	4.846			0
646375	53	1	2	176	84	27.1	129	90	6.14	3.93	2.71	0.83	2.13	25.1	14.6	3.82	80	12.17	1	1	3.84942			0
453406	52	2	5	158.5	59.7	23.8	117	74	5.2	4.81	0.82	1.28	2.84	16	18	10.38	55	12.1	1	1	4.89528			0
469879	71	1	5	168	93	33	104	55	4.83	4.8	1.3	1.29	3.14	18		7.78	95	12.1	1	1	3.37303			0
1695	41	1	13	166	94.7	34.4	122	82	5.11	4.18	2.6	0.88	2.31	53.3		2.39	60.6	12.1	1	1	3.33744	1	3	0
68710	39	1	2	171	79	27	133	95	5.38	4.94	2.51			47.9		4.37	91.8	12.1	1	1	5.00479			0
126759	40	1	3	177.5	80.5	25.6	123	83	5.52	6.1	2.78	0.89	3.35	20		6.45	92.8	12.1	1	1	3.68515			0
266229	52	1	5	169	88	30.8	129	90	5.3	4	1.2	1.08	2.47	21	19	4.43	76	12.1	1	1	3.7755			0
295618	60	1	5	164	67	24.9	146	94	6.01	3.9	1.3	1.78	2.03	79	81	4.04	66	12.1	1	1	3.97262			0
682421	32	1	14	178.5	98.2	30.8	161	105	6.09	5.61	1.62	1.23	3.58	94.6		4.25	83.3	12.1	1	1	2.00958			0
204666	56	1	3	171	73.5	25.1	129	86	3					66	43	5		12.06	1	1	4.23546	1	3	1
498118	47	2	3	162.5	63	23.8	105	67	5.85	4.43	1.27			13.8		4.07	67.4	12.03	1	1	2.99247	3	3	0
141787	35	2	5	152	77	33.3	125	88	5.74	4.3	1.4	1.25	2.7	73	47	2.56	47	12	1	1	3.06366			0
169228	30	1	5	170.5	70.5	24.3	123	80	5.97	4.95	3.06			64	50	6.61	72	12	1	1	4.02738			0
284758	55	1	2	175	84	27.4	132	88	3.95	5.58	4.03	1.04	2.69	30.4	25.8	5.78	80	12	1	1	3.94798			0
367291	44	1	7	188	93.5	26.45	138	91	6.9	4.49	5.12			86		5.6	74.2	12	1	1	5.1499			0
433322	40	1	5	176	77	24.9	136	77	6.88	4.9	1.8	1.37	2.84	21	20	5.38	67	11.9	1	1	4.12868			0
529389	56	1	13	170	74.8	25.9	148	88	6.32	4.96	4.08			28	24.8	5.96	78.6	11.9	1	1	2.16016	1	1	0
648344	71	1	2	168	79	27.99	134	79	6.26	5.24	5.12			45.3		7.3	94.9	11.9	1	1	4.63518			0
571109	51	1	7	169	72.5	25.38	171	111	5.5	3.33	6.15	0.77	1.96	22		5.1	87.7	11.89	1	1	5.21287			0
671	53	1	4	170	74.7	25.8	99	66	6.06	8.24	3.9			24.9	13.7		75.2	11.87	1	1	2.39288			0
197978	53	2	4	160	62	24.1	141	90	6.13	4.14	0.78			27.2	22.6	3.65	56.7	11.83	1	1	3.08282			0
389603	40	1	9	180.3	81	24.9	126	85	5.5	4.76	2.71	0.79	3.11	42		3.11	77.1	11.8	1	1	4.47091			0
78133	44	1	13	169	78	27.3	146	90	6.27	5.12	4.42	1.08	2.45	39.2	23	4.07	78	11.8	1	1	2.05613	3	2	0
275240	55	1	5	171	79	27	117	73	5.53	4.8	1			58	40	6.14	73	11.8	1	1	4.28747			0
390113	54	1	2	184	94	27.76	111	73	6.09	5.59	1.9			55.1	27.8		86.2	11.8	1	1	4.97194			0
493139	35	1	5	162	89	33.9	118	75	6.71	5.8	1.8	1.46	3.56	36	27	4.57	73	11.8	1	1	2.10815			0
496898	47	1	5	179	86	26.8	137	95	6.69	6	6.3	1.59	3.45	31		4.96	69	11.8	1	1	3.5948			0
682163	50	1	7	182.5	91.5	27.5	127	72	5.8	4.3	1.27	1.15	2.14	54		4.4	75.7	11.8	1	1	3.07187			0
568587	39	1	6	170.5	74	25.5	115	71	5.7	5.72	1.83	1.48	3.47	139		4.8	65.4	11.79	1	1	3.12389			0
123105	46	1	7	162	75.5	28.8	109	75	6.1	5.03	1.89	1.05	2.84	36	24	5.3	71.9	11.76	1	1	4.88433			0
278557	43	1	8	168	75	26.6	150	93	5.2	4.7	1.13			27.1	31.8	6.7	65.5	11.74	1	1	2.82546	2	2	0
440741	50	2	11	168	81.7	28.8	168	90	6.79	5.17	2.31	1.58	2.84	46.9		3.76	64	11.7	1	1	2.91581			0
608096	36	1	5	171.5	89	30.3	125	81	5.32	5.29	1.8			64	35			11.7	1	1	4.95277			0
657445	43	1	7	158.8	71.1	28.2	107	64	5.7	6.06	3.59	0.83	3.69	71		4.7	80.5	11.66	1	1	4.21903			0
176888	74	1	2	171	72	24.6	153	88	6.65	3.42	1.47	0.9	2	18.6		6.45	60.9	11.61	1	1	3.90691			0
157436	52	1	13	173.5	97	32.2	161	90	6.65	5.44	1.63							11.6	1	1	3.0089	1	3	0
164446	33	1	5	173	96	32.1	146	83	5.58	6.4	3.5			126	68	7.22	77	11.6	1	1	4.83504			0
303177	55	1	5	171	72	24.6	140	82	6.91	4.9	4.6	1.3	2.72	24	34	4.01	79	11.6	1	1	3.12389			0
304822	52	1	2	160	84	32.8	128	83	4.92	7.79	5.23	0.73	3.98	101.3	57.3		73.3	11.6	1	1	4.75838			0
520245	60	1	5	174	87	28.7	156	109	6.88	6.13	1.61	1.24	3.61	29	23	4.18	64	11.6	1	1	4.9117			0
537854	53	2	5	153.5	72	30.6	151	88	5.68	4.8	1.74			19	20	3.12	50	11.5	1	1	4.04654			0
143679	61	1	5	165	62	22.8	119	83	6.71	4.8	2.9	1.3	2.82	20	26	4.49	94	11.5	1	1	3.77823			0
323034	43	1	2	168	83	29.4	140	107	5.24	5.85	2.63			61.2		4.38	71.5	11.5	1	1	4.60233			0
455293	63	1	5	167	74	26.5	170	75	5.18	6.1	9.1	1.57	3.33	39	37	5.54	54	11.5	1	1	3.8768			0
466863	54	1	7	162	83.5	31.82	164	93	6.5	5.12	2.03			99		5.52	72.9	11.5	1	1	4.64887			0
272632	49	1	2	175	86	28.1	128	89	5.83	4.45	3.52			54.8	33.3	3.05	68.8	11.49	1	1	3.26352			0
584922	38	1	2	181	77	23.5	117	86	5.46	4.47	1.55			41.2			70.1	11.48	1	1	3.69884			0
42846	45	1	2	186	93	26.9	116	77	5.95	3.47	1.53			38.9	23.8		75.1	11.4	1	1	5.04038			0
600749	38	2	13	160	69	27	114	66	6.89	4.98	2.75			26.1		3.4	54.9	11.4	1	1	2.02327			1
146173	84	1	5	165	70	25.7	144	79	6.33	3.9	1.1	1.47	2.07	11	12	4.48	89	11.4	1	1	3.86858			0
283277	44	1	14	165	61	22.4	107	68	5	4.17	0.76			25.1	19.9	4.42	102.6	11.4	1	1	2.13552			0
401407	36	1	5	178	97.5	30.8	103	83	5.62	7.96	1.61	1.01	3.42	140	89	3.27	67	11.4	1	1	4.92266			0
569379	43	1	5	179	88.7	27.7	170	96	6.43	5.28	3.2	0.93	3.45	55		4.01	93	11.4	1	1	4.95551	3	3	0
630867	28	1	8	175	91.5	29.9	137	72	5.2	3.82	1.52			55	37	4.7	86.9	11.4	1	1	2.09993			0
175032	34	1	9	178.5	117.4	36.8	134	78	6.45	5.83	2.34	1.28	3.39	164	67	4.82	85.9	11.33	1	1	2.25051			0
163503	61	2	5	162	51	19.3	123	75	5.95	6	0.6	1.71	3.66	19		3.96	53	11.3	1	1	3.37577			0
414742	39	1	8	184.5	71	20.9	125	87	5.3	3.77	0.76			15		4.5	70.7	11.3	1	1	2.99521	1	2	0
574822	63	2	5	152	47	20.3	112	61	6.76	5.2	1	1.59	2.82	15	19	5.06	63	11.3	1	1	3.86311			0
674407	60	1	2	165	77	28.3	120	87	4.75	5.29	5.63			19.6			69.4	11.3	1	1	4.7885			0
30591	26	1	5	174	91	30.1	130	84	5.44	3.69	4.39			99	45	5.27	69	11.3	1	1	3.90965			0
267756	47	1	4	170	89	30.8	146	82	6.03	4.99	1.72	1.25	3.12	26.6		5.68	73.9	11.3	1	1	5.07324			0
405442	65	1	4	169	96.6	33.8	122	76	6.13	6.86	5.03	1.12	3.4	19.9		5.15	70.6	11.28	1	1	5.17728			0
156478	61	1	3	179.5	88.5	27.5	116	76	5.41	4.71	1.51	1.14	2.8	48.3		4.94	54.1	11.2	1	1	4.43258			0
260601	52	1	2	176	82	26.5	130	95	5.9	5.23	1.64	1.03	3.57	153.8	55.9	5.69	108.9	11.2	1	1	4.09856			1
126987	62	1	9	161.9	76.4	29.1	160	100	6.01	4.91	4.55	0.99	2.68	21.8			71	11.2	1	1	4.03559	3	3	0
192501	56	2	4	162	56	21.3	131	80	6.78	5.07	0.54			13.8		5.82	43.3	11.2	1	1	2.76523			0
348569	35	2	9	158	56.4	22.59	117	75	6.33	5.46	2.03			135		4.87	41.5	11.2	1	1	4			0
424200	53	2	5	172	62	21	150	83	6.28	4.5	1.6			14		4.63	70	11.2	1	1	2.83641			0
555528	48	2	2	161	87	33.6	148	95	6.82	5.52	0.92	1.01	3.44	30.3		3.78	51.3	11.2	1	1	4.70363			0
62256	42	1	7	169.5	88	30.6	133	87	6.8	6.28	2.59	1.05	3.46	51		5.3	64	11.14	1	1	5.06502			0
346717	56	1	2	177	107	34.2	142	89	6.53	4.97	2.99	0.9	2.61	49.6	28.9	4.3	94.4	11.11	1	1	5.06229			0
109154	71	2	5	156	68	27.9	140	86	6.19	4.7	1.6	1.38	2.76	19	21	6.68	104	11.1	1	1	2.89938			0
375050	50	1	5	169	97	34	139	87	6.65	4.2	1.7	1.73	2.13	84	46	3.38	85	11.1	1	1	4.04654			0
446062	38	2	7	163.2	49.7	18.7	109	65	4.6	3.58	0.48	1.38	1.77	10		4.4	73.3	11.1	1	1	4.19439			0
111008	40	2	3	154.5	63	26.4	139	84	4.9	3.93	1.19			9.3	17.8	3.61	57.9	11.1	1	1	4.52293	3	3	0
116968	39	1	2	167	79	28.3	132	93	4.52	5.16	1.59	1.43	2.91	85.7		3.64	88.3	11.1	1	1	3.98357			0
197619	34	1	5	171	102	34.9	126	81	6.07	4.92	2.03	1.34	2.5	168		5.3	81	11.1	1	1	4.27105	3	3	0
258360	38	1	3	177	84.5	27	149	85	4.64	4.6	3.6			24.8	23.6	5.02	77.4	11.1	1	1	3.96441	3	3	1
384451	62	1	5	168	75	26.6	161	81	5.9	4.7	7.2	1.75	2.6	24	28	6.02	79	11.1	1	1	3.86585			0
467877	55	1	3	170.5	79.5	27.3	138	100	6.97	5.33	4.04			16.1		5.38	80.5	11.1	1	1	2.8282	1	3	1
630013	58	1	5	164	78	29	113	68	6.07	4.2	1.7	1.28	2.62	22	21	5.33	76	11.1	1	1	4.02738			0
604505	57	1	3	169	83.5	29.2	127	79	4.88	4.78	1.97	1.01	3.13	32.7		4.65	73.3	11.07	1	1	2.89938	1	3	0
420692	44	1	2	169	78	27.3	135	87	5.97	4.75	2.28			27.4		4.63	69.7	11.05	1	1	2.04244			0
672591	72	1	11	165	59.4	21.8	171	96	4.86	4.92	1.01			13.7		5.37	65	11.04	1	1	2.54894			0
100219	66	1	5	169	66	23.1	138	91	6.63	5.6	2.1	1.65	3.07	18	22	6.13	71	11	1	1	3.85763			0
426103	46	1	5	172	80	27	138	89	5.72	4.29	0.99			20	18	6.53	66	11	1	1	4.06023			0
542878	40	1	9	174.1	93.8	30.9	132	88	6.86	6.39	3.1			62.5		4.97	70.9	11	1	1	2.89665			0
150401	47	1	3	174	92	30.4	149	95	6.58	6.96	3.62	1.13	4.05	67.6	48.4	5.76	78.9	10.93	1	1	3.27995	3	3	0
78131	36	2	3	167	56.5	20.3	105	66	4.84	4.26	0.62			29.6		2.62	44	10.9	1	1	4.23546	3	3	0
105172	79	1	3	166	83.5	30.3	140	60	6.82	4.26	1.94	1.2	2.34	19.6		4.03	78.9	10.9	1	1	4.00821	3	3	0
238579	32	1	4	165	90	33.1	156	98	6.26	4.4	1.37			109.9			70.4	10.9	1	1	3.16222	3	2	0
364795	62	2	13	157	59.2	24	146	80	6.74	6.54	1.33	1.65	3.99	25.4		5.55	55.5	10.9	1	1	2.05339			0
371116	31	1	7	178	91.5	28.88	111	65	5.7	4.64	3.53	1.06	2.27	43	54	7.2	84.1	10.9	1	1	2.86105			0
470882	54	1	5	165	78	28.7	138	112	5.05	4.09	1.74			25	25			10.9	1	1	4.95551			0
630036	36	1	8	171	79.5	27.2	114	71	6.4	6.66	4.71	1.41	3.53	216		4	79.9	10.9	1	1	3.07187	1	1	0
643075	39	1	4	174	56	18.5	105	65	5.32	4.51	0.89	1.72	2.42	57.4		5.43	85.8	10.9	1	1	3.78645			0
619465	53	1	7	172	78.5	26.53	143	76	5.7	5.57	2.63	1.01	3.21	37		5.2	64.1	10.88	1	1	4.85969			0
16172	65	1	5	169	78	27.3	158	89	6.64	4.7	1.3	1.55	2.58	24	24	4.42	81	10.8	1	1	3.86585			0
253515	46	2	5	166	70	25.4	133	73	6.79	6.6	4.2	1.52	3.81	15	29	4.52	60	10.8	1	1	3.77002			0
16219	60	2	5	157	59	23.9	146	82	5.58	6.6	1.9	1.64	4.13	37	44	3.93	70	10.8	1	1	2.89117			0
30178	37	1	2	180	82	25.3	123	70	6.72					36	28.4	5.17	57.3	10.8	1	1	4.48734			0
130855	51	1	2	158	74	29.6	132	96	5.48	3.84	2.59	0.94	2.15	90.7	66	4.66	76.6	10.8	1	1	3.04175	1	3	0
417601	52	1	5	172	82	27.7	118	79	5.63	4.1	2.8	1.31	2.18	28		3.05	64	10.8	1	1	3.87406			0
485759	48	1	7	175.5	91.5	29.7	120	81	4.8	4.29	1.29	0.82	2.79	55		4.77	66.4	10.8	1	1	2.66119			0
646439	58	1	8	179.9	83	25.6	152	87	6.3	6.34	2.83			41		7	70.8	10.76	1	1	3.89596	3	3	0
227444	69	1	2	156	67	27.5	149	99	6.45	5.56	2.19			22			113.8	10.75	1	1	2.29706	3	2	0
78076	52	1	3	167.5	80.5	28.7	101	73	5.41	4.84	1.66	1.23	2.73	35.9		4.57	71.6	10.72	1	1	5.02122			0
134455	40	1	9	171.5	69.3	23.6	106	69	6.76	5.48	1.25			17.2		4.45	67.2	10.71	1	1	4.21355			1
169144	30	1	5	164	82.5	30.7	132	68	6.72	4.9	3.08	0.82	2.83	36		3.99	75	10.7	1	1	5.04038			1
317336	60	2	2	157	113	45.8	135	80	5.88	6.07	1.59	1.21	3.41	64.8		4.7	60.7	10.7	1	1	4.32307			0
474941	59	1	2	171	87	29.8	138	100	6.66	5.41	1.86	1.37	3.1	29.3		5.35	90.6	10.7	1	1	5.07324	1	3	0
211480	40	1	8	171	87	29.8	138	79	6.5	5.1	1.41			80	44	6.8	74.3	10.7	1	1	2.25051			0
259333	32	1	2	173	91	30.4	98	61	4.95	5.25	2.37			48.4			80	10.7	1	1	4.01095	3	3	1
331970	60	2	7	163.2	77.7	29.2	140	83	6.5	5.16	3.29	1.54	2.75	31.7		5	55.1	10.7	1	1	2.96235			0
367816	56	1	2	169	76	26.6	177	111	4.94	4.5	3.84	0.83	2.18	29.1		5.31	82.3	10.7	1	1	4.04381			0
535854	32	1	5	176	82	26.5	114	70	5.98	6.95	2.74	1.53	3.82	44		5.17	82	10.7	1	1	4.98015	1	1	0
663470	29	1	7	167	72	25.8	131	65	5.9	3.78	1	0.86	2.2	16		4.6	79.8	10.7	1	1	4.27379			0
570909	58	1	2	167	71	25.5	137	88	4.95	4.47	4.77	1.05	2.32	28.4		3.96	90	10.67	1	1	3.01164			0
506292	64	1	3	185	86.5	25.3	130	63	6.94	4.9	0.78	1.36	3	21.3		7.21	77.2	10.66	1	1	2.00958	1	3	0
100110	47	1	7	183.3	100.3	29.85	170	102	5.9	5.13	2.58	0.94	2.75	35		5.2	65	10.62	1	1	4.86516			0
234657	52	2	8	163.3	71.4	26.8	168	89	6.23	5.57	1.35			22.8		7	54.3	10.61	1	1	2.49692	3	3	0
39372	38	1	12	173	66.7	22.3	107	66	6.4	5.23	0.88	1.26	3.53	40.6		4.8	62.7	10.6	1	1	2.00137			0
252235	47	2	13	157	65	26.4	87	53	5.73	3.95	1.72	1.24	1.98	13.2		3.1	50.1	10.6	1	1	2.87748			1
598555	83	2	5	158	77	30.8	140	60	6.33	4.7	2.9	1.17	2.58	18		5.86	71	10.6	1	1	3.37303			0
10667	56	2	5	157	77.5	31.4	125	80	6.29	5.69	3.73	1.12	3.34	11	18	3.79	60	10.6	1	1	4.88159			0
191134	46	1	12	172	79	26.7	116	73	6.46	5.94	3.85	1.29	3.39	106.8	54.3	5.81	87.4	10.6	1	1	2.98426			0
192534	37	1	3	173	88.5	29.6	111	84	5.77	5.56	1.49			134.5		6.15	74.5	10.6	1	1	3.68789	3	2	1
367909	47	1	5	163	57	21.5	78	56	5.25	4.7	0.6			14	26	4.76	86	10.6	1	1	4.25736			0
416611	74	1	2	159	66	26.1	132	84	5.57	6.01	1.78			16.3		4.91	93.1	10.6	1	1	4.07392	3	3	0
553892	39	1	13	167	83	29.8	115	78	5.99	6.67	3.51			52.6		5.75	83.3	10.6	1	1	3.02259	3	3	0
634526	80	1	5	176	70	22.6	176	84	5.35	5.4	2.2	1.59	3.19	18		4.17	64	10.6	1	1	3.37577			0
641105	63	2	5	154	57	24	146	81	6.7	7.4	2.5	1.51	3.74	36	32	5.14	52	10.6	1	1	3.86858			0
176025	73	2	3	161.5	76.5	29.3	121	74	5.5	6.09	3.99			14.3		4.43	77.6	10.58	1	1	5.02396	3	3	0
111189	38	1	2	169	71	24.9	111	86	5.52	3.75	2.05	1.17	1.8	52.3		5.87	80.6	10.5	1	1	4.04107	1	3	0
430115	65	1	5	166.5	75.5	27.2	132	79	6.02	3.98	1.13	0.89	2.36	13	19	4.55	90	10.5	1	1	4.87885			0
233581	57	1	5	160	65	25.4	123	102	6.4	4.54	1.72	1.26	2.49	22	19	6.1	78	10.5	1	1	2.04791			0
338890	48	2	2	162	86	32.8	141	90	5.59					199.3			51	10.5	1	1	4.8104			0
497945	42	2	5	155	60	25	103	71	5.62	4.8	0.9	1.41	2.97	17	17	4.4	62	10.5	1	1	4.16975			0
310572	40	2	2	155	46	19.1	133	71	5.78	5.67	0.49	1.78	3.22	11.9		3.65	48.1	10.45	1	1	2.37645			0
47318	56	1	7	172	79	26.7	105	68	5.8	4.01	7.47	0.92	0.87	34		6.8	83.2	10.43	1	1	5.11157			0
266549	54	2	7	163.8	69	25.7	181	98	5.7	4	3.67			29		3.3	60.9	10.41	1	1	4.82409			0
521281	57	1	5	164	78	29	133	96	6.1	4.1	1.2	0.85	2.54	62	39	3.6	94	10.4	1	1	2.81725			0
335357	43	1	9	172	88.7	30	135	67	5.92	6.06	2.88			85.4	50.6	4.28	79.5	10.4	1	1	3.06366			0
502571	35	1	11	180.5	96.5	29.6	127	78	5.9	6.15	1.11	1.59	4.43	78.1	35.6	4.6	89.8	10.4	1	1	2.10541	3	2	0
636771	49	1	5	170	78.9	27.3	137	88	5.65	6.06	2.25			80		5.43	96	10.4	1	1	4.73101	1	3	0
650691	61	1	5	164	85	31.6	133	99	6.29	5	2.2	1.6	2.67	23		4.88	72	10.4	1	1	2.85558			0
274777	31	1	3	170.5	95.5	32.9	133	82	6.43	4.56	1.49			85.4		3.41	99.8	10.34	1	1	3.0527	3	3	1
25480	63	1	4	183.5	78.5	23.3	123	73	5.92	5.42	1.13	1.17	3.52	33.2		6.78	93.1	10.3	1	1	4.42984	3	2	1
132014	56	1	9	173.5	73.7	24.5	103	68	6.71	5.64	3.09			51.4		6.82	76.9	10.3	1	1	2.96509			0
231386	32	1	5	177	65	20.7	112	64	5.52	4.79	1.67			64	39	4.91	61	10.3	1	1	3.85216	3	3	0
486095	43	2	9	162.7	56.6	21.4	110	67	5.34	4.79	1.69			18.8	18.7	5.5	48.4	10.3	1	1	5.08145			1
683911	69	1	5	176	84	27.1	133	73	6.99	3.6	1.1	1.42	1.83	43	32	6.3	91	10.3	1	1	3.85489			0
94322	50	1	5	168	80	28.3	136	103	6.72	3.7	0.7	1.24	2.29	128	71	3.77	85	10.3	1	1	4.02738			0
127349	36	2	9	155.5	54.5	22.5	115	66	4.29	4.08	3.57	1.11	2.22	39.4				10.3	1	1	4.0219			0
254659	47	1	5	163	87	32.7	157	104	5.55	5	1.3	1.47	3.1	24	23	4.97	89	10.3	1	1	4.04381			0
396600	48	1	5	165	63	23.1	106	64	4.72	5.8	0.5			24	26	4.93	63	10.3	1	1	2.08898	1	3	0
588897	42	1	8	168	59	20.9	99	59	6.5	3.46	1.02			24				10.3	1	1	3.27721			0
364774	42	1	5	168	73	25.9	101	59	4.96	4.09	2.08	0.74	2.45	22	16	5.9	87	10.29	1	1	2.04791			0
271891	63	1	3	178.5	94.5	29.7	134	87	4.36	6.12	1.37	1.5	3.79	14.3		4.47	53.3	10.26	1	1	2.00958	1	3	0
408078	55	1	7	163	76.5	28.79	136	85	6.5	5.81	3.9			40		4.8	75.5	10.26	1	1	5.18275			0
386896	53	1	6	171	80.5	27.5	170	106	5.7	4.65	1.93	1.59	2.38			3.2	72.2	10.25	1	1	2.03422			0
571333	48	1	8	174	83	27.4	119	68	6.7	4.89	1.8	1.41	2.24	48		4.4	65.2	10.23	1	1	5.13347	1	3	0
499606	39	2	9	159.5	78.1	30.7	132	84	5.97	4.36	1.55	1.21	1.76	50.4	28.7	3.64	51.8	10.22	1	1	3.95072			0
107805	76	2	11	155	61.2	25.5	139	65	5.49	4.93	2.74	1.02	2.81	18		5.6	87.2	10.21	1	1	2.00958	3	3	0
414172	81	1	2	164	71	26.4	136	84	6.25	4.01	1.01			14.5		7.11	67.6	10.2	1	1	2.08624	3	3	0
198877	55	1	2	161	83	32	134	74	5.76	5.5	1.64	1.15	3.29	74.8		4.34	62.1	10.2	1	1	3.24162	2	3	0
319006	54	1	5	166	65	23.6	139	86	4.55	5.8	1			20	23	4.63	62	10.2	1	1	4.84873			0
460704	57	1	7	173.5	86.5	28.7	134	79	4.6	5.08	10.2			44		4.7	66.1	10.19	1	1	5.01848			0
378202	42	1	3	183.5	79.5	23.6	131	77	6.6	6.32	4.03			51	30	5.49	90	10.17	1	1	2.80903	3	3	0
393235	43	2	7	162.1	71.7	27.29	170	140	5.5	4.11	2.22	0.91	2.1	63		4.3	54.8	10.16	1	1	5.04312			0
465857	59	1	9	171.4	70.5	24	129	89	5.67	3.18	0.52	1.51	1.76	26.7		4.78	82.2	10.1	1	1	4.0219			0
526355	80	2	5	151	58	25.4	149	64	6.86	5.4	1.5	1.63	3.51	14	19	5.02	75	10.1	1	1	2.88569			0
535542	64	1	7	167	73	26.18	113	67	5.3	5.78	1.66	1.09	3.49	34		6.9	89.6	10.1	1	1	5.45654			0
11841	61	2	5	160	59	23	102	68	6.08	4.98	1.69			68	60		62	10.1	1	1	2.89665			0
222845	40	2	9	150.7	57.8	25.5	120	70	6.96	4.24	2.38	1.13	2.8	16.9		3.58	57.4	10.1	1	1	2.03149			0
231530	58	1	5	170	57	19.7	136	81	6.85	4.9	2.3	1.61	2.42	18		4.27	53	10.1	1	1	3.60575			0
253407	37	1	4	183	86.9	25.9	134	90	6.3	3.82	2.29	0.62	2.24	61.6		5.46	82.7	10.1	1	1	3.92882			0
306167	47	1	5	175	71	23.2	125	74	5.83	4.25	2.14			64	33	5.02	66	10.1	1	1	3.96167			0
435804	65	1	5	184.5	85.5	25.1	132	92	6.9	4.99	1.39	0.98	3.03	16	16	5.34	88	10.1	1	1	4.90623			0
441258	82	2	5	153	60	25.6	146	79	6.83	4.2	7.5	1.14	2.51	12	22	3.48	65	10.1	1	1	2.81725			0
487735	78	2	2	156	53	21.8	138	83	6.53	6.19	3.09			21.1	24.2	5.33	52	10.1	1	1	3.59206			0
604599	68	1	4	171	62.8	21.5	105	82	5.98	4.47	2.27	0.93	2.61	24.4		4.58	95.9	10.1	1	1	4.94456			0
331330	49	1	7	179	81.5	25.44	109	79	4.5	4	0.87	1.1	2.3	32		4.9	66.8	10.08	1	1	4.91992			0
361576	62	1	2	171	61	20.9	98	58	6.48	4.15	0.7			12.3	15.4		66.8	10.06	1	1	3.32375			0
331911	29	1	7	166.5	80.5	29	133	56	5.7	4.46	1.16	1.31	2.67	21.4		5.51	98.49	10.03	1	1	2.02601			0
329653	50	1	5	172	66	22.3	93	58	6.89	5.05	0.75			20	21	5.78	70	10	1	1	4.06297			0
359838	49	1	3	176	80.5	26	128	75	6.39	5.43	1.81	1.19	3.44	40.5		4.86	73.6	10	1	1	2.97331	1	3	1
405891	54	1	3	169.5	65	22.6	143	96	6.69	5.2	2.83	1	2.92	19.7	21	3.77	92.8	10	1	1	4.9911	3	3	1
43349	59	1	5	169	74	25.9	162	81	5.39	4.1	1.7	1.05	2.16	23	15	2.96	64	10	1	1	2.94319			0
541393	35	1	5	167	81.2	29.1	104	72	6.32	5.63	1.56	1.45	3.62	32		4.85	69	10	1	1	2.04244			0
620909	59	1	5	171.5	68.5	23.3	133	89	5.93	5.55	1.8	1.06	3.26	28	23	3.79	82	10	1	1	4.92266			0
680591	47	2	7	160.9	64.4	24.9	131	84	4.7	5.41	1.77	1.4	2.28	22		6.2	62.5	10	1	1	4.03559			0
209992	34	1	2	163	65	24.5	114	66	6.39	4.95	0.93			18.5		5.33	65.3	9.95	1	1	4.07392	3	3	0
502651	35	1	8	179	104.5	32.6	124	77	6.1	5.79	1.66	1.65	3.44	158.4		4.1	81.4	9.95	1	1	2.23135	1	2	0
346178	43	1	7	174	80	26.4	123	81	4.3	5.65	1.73	1.89	3.61	89		5.5	61.3	9.91	1	1	3.00342			0
262860	50	1	3	183	90.5	27	122	75	6.4	4.66	0.71	1.46	2.68	47.5	27.6	5.56	70.2	9.9	1	1	4.95277	3	3	0
409214	69	1	3	169.5	68	23.7	119	61	6.78	5.26	1.95			12.7		4.13	67.4	9.9	1	1	4.84873	1	3	1
679799	47	1	2	183	86	25.7	142	90	5.86	5.71	2.09	1	3.46	43.6		4.11	82.1	9.9	1	1	4.10951			0
19258	41	2	5	156.5	58.9	24	106	62	6.5	5	0.96			39	28		62	9.9	1	1	3.00616			0
152152	52	1	5	183.5	89.6	26.6	119	74	6.28	5.5	1.7	1.45	3.64	37		6.31	98	9.9	1	1	2.06708			0
202438	56	1	13	168.5	74	26.1	116	70	6.33	4.3	1.85							9.9	1	1	3.00616	1	3	0
227568	76	2	11	158.2	70.2	28	172	91	6.36	5.22	2.35			20.3	31.7	4.71	52.1	9.9	1	1	2.11362	3	3	0
306758	52	1	4	174.5	89.9	29.5	141	89	6.37	5.38	3.9	0.9	3.31	45		4.45	71.1	9.9	1	1	3.96715			0
365751	27	1	13	172	90	30.4	128	82	5.64	5.5	1.96	1.07	3.34	50		3.37	77.1	9.9	1	1	2.07255	3	2	0
365951	38	1	5	174.5	78.5	25.8	124	84	5.97	5.23	0.88			61	31			9.9	1	1	3.93429			0
559151	41	1	14	162.5	67.5	25.6	110	69	5	4.75	6.74			26.1		7.2	60.3	9.9	1	1	2.13826			0
594218	54	1	5	168	81	28.7	178	113	6.98	4.4	1.6			21		6.48	97	9.9	1	1	2.39014			0
617036	55	1	7	173.5	70.5	23.4	106	78	6.2	3.61	1.08			19		3.8	71.7	9.9	1	1	2.98973			0
628967	62	1	12	168	82.4	29.2	145	88	6.29	5.16	2.13	1.09	2.95	26.9		5.21	86.8	9.9	1	1	3.06639			0
673149	54	1	5	166	80	29	125	82	6.24	4.9	2.5	1.34	2.88	40	39	4.55	68	9.9	1	1	4.01369	3	2	0
145118	46	1	4	166	64	23.2	107	67	6.66	5.33	1.07	1.33	3.24	44.2		5.44	94.5	9.86	1	1	3.96715			0
23907	43	1	10	170.5	72.4	24.9	137	80	6.78	5.09	0.71	1.5	1.8	27	24	4.4	67	9.86	1	1	2.16838	3	3	0
544131	65	1	8	167	74	26.5	131	83	6.8	4.6	1.06			54		4.4	72	9.84	1	1	4.66804	3	3	0
549926	56	1	9	158	59.5	23.8	124	80	6.17	5.79	2.58	1.22	3.66	33.1		3.53	63	9.8	1	1	2.5462	1	3	0
30434	31	1	5	184	101	29.8	169	74	5.6	4.33	2.12			84	37	4.4	88	9.8	1	1	2.10815			0
79974	51	1	4	164.5	72.9	26.9	130	97	5.82	7.42	7.21	0.87	3.44	27.6		4.83	80.4	9.8	1	1	5.02669			0
112231	50	1	2	167	71	25.5	117	72	6.1	5.49	2.38			28.7	24.4	3.81	65.8	9.8	1	1	2.29432			0
120670	30	1	5	176.5	76	24.4	123	69	4.6	3.61	1.6			73	31	4.35	68	9.8	1	1	3.92882			0
123679	31	1	2	178	95	30	133	89	4.93	4.54	1.84			46.8	23.7	5.65	83.1	9.8	1	1	3.9206			0
176741	53	1	7	173	77	25.7	126	73	6.8	4.36	1.61			47		5.1	64.3	9.8	1	1	4			0
492083	47	2	13	157	65.9	26.7	140	78	6.09	8.7	2.81	1.01	5.94	23.8		3.57	58	9.8	1	1	2.56537			0
542800	61	2	4	154.5	80.6	33.8	121	72	6.51	5.84	2.13	1.24	3.83	24.7	27.6	4.28	60.2	9.8	1	1	2.02327			0
610184	39	1	7	179	106	33.1	132	75	5.5	5.08	1.66			71		3.9	73.2	9.8	1	1	4.03012			0
639121	69	1	13	161	70	27	156	66	4.56	4.35	1.79	0.96	2.36	17.3		3.03	42.5	9.8	1	1	2.06982	2	3	0
533325	84	1	7	157	57	23.1	148	71	6.5	4.28	1.7			29.2				9.77	1	1	2.0178			0
229924	29	1	8	176	64.5	20.8	130	82	6.3	4.62	0.81			29		5	84.9	9.76	1	1	5.23203	3	3	0
118950	63	1	9	170	69.3	24	135	80	4.73	3.61	0.87	1.26	2.19	24.8		4.13	69.5	9.72	1	1	2.19302			0
170645	43	1	2	170	79	27.3	124	95	5.18	6.66	2.03	1.01	4.2	66.1	39.7	3.61	64.6	9.72	1	1	2.0835			0
147347	61	2	11	159.1	65.1	25.7	147	85	6.48	4.54	1.04			28.6	24.1	3.95	43.6	9.7	1	1	2.05886			0
245260	65	2	11	154	60.6	25.6	118	67	6.81	5.42	7.59			11.3	18.8	3.07	51.5	9.7	1	1	2.3217	3	3	0
385554	56	1	2	166	72	26.1	123	83	6.87	4.52	1.05	1	2.81	26.7		4.32	62.8	9.7	1	1	4.08761			0
570637	33	1	3	171.5	65.5	22.27	109	68	4.19	4.04	0.96	1.15	2.34	9.1		5.56	85.4	9.7	1	1	5.10883	1	3	0
12390	40	1	9	183.5	109	32.4	120	60	5.49	3.67	1.64			56		6.28	81.8	9.7	1	1	4.06023			0
60423	62	2	5	160.5	65.5	25.3	131	73	5.72	5.2	1.4	1.38	3.29	38	27	6.51	64	9.7	1	1	3.03901			0
156828	50	1	5	169	86	30.1	140	97	6.89	4.7	3.8	1.26	2.43	31	27	4.81	84	9.7	1	1	3.77002			0
210062	78	2	5	160	52	20.3	134	76	4.8	3.7	1	1.17	2.18	11		3.71	72	9.7	1	1	3.37851			0
300226	64	1	5	152	64	27.7	157	74	6.78	4.8	1	1.59	2.78	27	29	4.2	76	9.7	1	1	3.86858			0
344660	36	1	2	180	104	32.1	158	121	5.59	5.28	2.6			63.8		6.31	69.2	9.7	1	1	5.04586	1	3	0
367489	50	1	5	164.5	71	26.2	136	81	6.38	5.43	0.81			21	21	4.88	64	9.7	1	1	3.93977			0
442851	27	1	5	175	127	41.5	142	92	6.32	7	1.3	1.58	4.57	124		5.2	82	9.7	1	1	2.94045			0
511487	71	1	4	167	81	29	135	69	6.61	4.33	4.97	0.83	2.06	56.6	55.6	5.47	86.2	9.7	1	1	3.15127			0
576883	53	1	5	160	60	23.4	154	75	6.97	3.93	0.95			16	17	10.34	82	9.7	1	1	3.93155			0
579940	38	1	9	180.1	104.3	32.2	94	70	5.59	3.67	2.85			108.5		3.55		9.7	1	1	3.10472	1	3	0
583964	43	1	12	178	84.9	26.8	158	102	5.9	4.87	2.52			167.8		5.3	73.2	9.7	1	1	2.09172			0
650592	65	1	5	173	85	28.4	116	77	6.35	5.3	2.3	1.61	2.28	26	23	4.61	86	9.7	1	1	3.89049			0
288536	48	1	8	166	65.5	23.8	101	69	6.8	5.48	1.09			25.7		4.4	74.3	9.69	1	1	2.19028	3	3	0
322435	38	2	5	157	50	20.3	118	67	6.75	4	1	1.29	2.46	31	29	4.11	62	9.69	1	1	3.09103	3	3	0
420267	32	1	2	178	88	27.8	114	74	6.25	4.52	2.54	0.87	2.51	56.2		4.29	75.7	9.68	1	1	2.0397			0
424626	75	1	5	166.5	65	23.4	147	73	6.33	5.5	0.94	1.2	3.51	22	28	4.27	72	9.67	1	1	2.01232			0
213351	38	1	3	174	77	25.4	107	74	5.89	3.54	1.95	0.86	2.05	42.5	23.1	3.67	76.2	9.64	1	1	2.99247	1	3	0
453986	64	1	10	167.5	64.7	23.1	122	81	5.84	5.54	2.19	1.33	2.05	19	35	4.6	78	9.64	1	1	2.63107	3	1	0
310530	35	1	8	167	81.5	29.2	131	80	6.1	5.61	1.56			234		4.4	73.2	9.63	1	1	4.95825	2	2	0
388344	63	1	7	176	104.2	33.6	124	84	6.7	5.18	1.53			15.6		5.4	61.6	9.62	1	1	2.98426			0
270436	38	1	8	173.5	87.5	29.1	129	91	6.7	5.8	2.93			82		6.5	85.8	9.61	1	1	4.61875	3	3	0
324247	80	1	5	174.5	74.2	24.4	152	76	6.77	6.05	2.79	1.26	3.13	12		7.5	79	9.6	1	1	4.94182			0
407296	60	1	4	181.8	91.5	27.7	120	86	6.62	5.85	3.18	0.9	3.44	31.4	19	5.51	93.1	9.6	1	1	4.10951			0
443656	59	1	13	166.5	76.9	27.7	128	88	6.77	4.95	2.5			21.1			73.5	9.6	1	1	2.55989	1	3	0
517353	47	1	9	179	87.9	27.4	105	78	6.51	5.53	3.18	1.07	3.11	64.2	39.9	3.2	59.3	9.6	1	1	3.02533			0
613621	82	1	3	168.5	73	25.7	134	94	6.16	5.83	0.74	1.5	3.95	13.7		5.96	76.3	9.6	1	1	4.06845	1	3	0
39508	65	1	5	167	72	25.8	145	88	6.39	5.9	0.9	1.63	3.35	27	30	6.05	90	9.6	1	1	3.87406			0
178520	55	1	2	177	93	29.7	152	107	4.38	4.22	2.17	0.83	2.4	42.7		4.22	63.5	9.6	1	1	4.05202			0
227648	47	2	12	161.5	59.5	22.8	128	95	6.8	4.79	1.02			43.9	24.5		59.2	9.6	1	1	2.06434			0
257347	29	2	9	170	78.3	27.1	127	77	5.2	4.8	1.28			20		3.8	52.2	9.6	1	1	2.73785			0
263431	77	1	5	162	57	21.7	159	69	6.2	3.9	3.1	1.44	1.93	26	20	5.81	80	9.6	1	1	3.87132			0
278865	51	1	2	175	101	33	139	97	5.55	5.17	2.09	1.14	3.16	50.3		4.56	78.1	9.6	1	1	4.06845			0
294528	50	1	11	171	82.4	28.2	114	72	6	4.48	2.13			22.7		5.6	59.7	9.6	1	1	2.09172			0
515742	72	1	5	164	69	25.7	127	78	5.68	4.1	1.8	1.44	2.36	53	40	3.56	82	9.6	1	1	3.85489			0
595590	60	1	5	153	46	19.7	159	92	6.59	4.9	1.2	1.96	1.97	11	26	3.58	62	9.6	1	1	3.96715			0
632317	77	2	5	162	66	25.1	156	120	5.36	4.5	1.5	1.24	2.76	18	25	6.44	73	9.6	1	1	3.79466			0
459991	49	1	3	171.5	88	29.9	128	95	6.25	5.48	2.84			53			81.6	9.59	1	1	4.87885	1	3	0
660877	32	2	8	172	81	27.4	125	74	5.92	4.87	2.11			11.8		3	54.3	9.55	1	1	2.18754			0
102874	52	1	7	172	74.5	25.2	109	61	6.6	5.25	1.42	1.47	2.94	20.2		4.9	94.1	9.53	1	1	2.96783			0
472360	44	1	7	170.5	79.5	27.3	122	87	6.1	3.46	4.14	1.05	2.23	28.3		6.27	70.5	9.53	1	1	2.05065			0
507357	54	1	7	174	79	26.1	111	73	5.9	2.74	1.05	0.86	1.35	17		4.7	71.7	9.53	1	1	4.86242			0
442656	34	1	7	168.5	99	34.9	162	82	5.9	4.38	1.1			28		4.51	71.6	9.52	1	1	4.1588			0
335905	49	1	11	163.3	76.2	28.6	139	84	6.76	6.43	3.18	1.23	4	45.6		5.14	70.9	9.51	1	1	2.9514			0
560561	49	1	7	182	95.5	28.83	110	83	5.8	4.11	4.65			38		3.8	75.8	9.51	1	1	5.18001			0
247048	64	1	3	169.5	71.5	24.9	102	77	6.58	6.32	1.09	1.24	4.27	23.7	22.1	4.55	70.4	9.5	1	1	3.93977	1	3	0
627602	45	1	5	167	78	28	146	102	6.07	5	6.9	1.33	2.87	39	27	2.85	64	9.5	1	1	3.96715			0
12241	46	1	5	168	79	28	141	91	5.71	4.47	1.6			30	25	4.87	66	9.5	1	1	3.85216			0
57798	75	2	2	160	59	23	124	68	6.97	4.13	2.57	1.08	1.93	14.3		5.53	58.7	9.5	1	1	2.96235	3	3	0
81132	49	1	5	177.5	73	23.2	110	79	6.64	4.05	1.57	1	2.26	25	24	7.05	104	9.5	1	1	3.92608			0
92921	70	1	4	167	72	25.8	160	70	6.18	5.96	2.03	1.11	4.06	21		3.16	69.7	9.5	1	1	4.12047			0
127840	40	1	10	172	72.1	24.4	138	74	6.14	4.83	2.22	1.57	2.11	39		4.9	75	9.5	1	1	2.0178	3	3	0
155835	54	1	5	170	80	27.7	151	96	5.43	5.5	1.8			19	22	6.6	119	9.5	1	1	4.0794	1	3	1
169884	42	1	5	176	88	28.4	113	72	6.94	3.8	1.2		2.37	27		4.4	103	9.5	1	1	2.91034			0
174022	30	2	5	157	66	26.8	124	71	4.46	3.2	0.8			78				9.5	1	1	3.98905			0
253382	31	1	5	180	91	28.1	138	86	5.79	5.3	1.6	1.26	3.13	37	32	3.71	103	9.5	1	1	2.89938	3	3	0
386874	64	1	5	171.5	75	25.5	137	84	5.53	5.2	0.85	1.1	3.03	46		7.35	76	9.5	1	1	5.04312	3	2	0
431968	34	1	5	174	81	26.8	103	77	5.26	4.8	0.4			28	26	5.58	89	9.5	1	1	2.3436			0
443128	52	1	5	181	83	25.3	150	84	6.24	4.5	0.7	1.21	2.98	11	23	5.1	84	9.5	1	1	3.96715	1	1	0
462747	66	1	5	174	66	21.8	163	109	6.18	3.95	3	1.45	2.28	5	22	4.66	88	9.5	1	1	3.89049			0
469046	54	1	5	173	80.2	26.8	128	77	5.49	5.54	2.3	1.35	2.44	22	17	6.48	69	9.5	1	1	4.00548			0
503846	51	1	5	174	76	25.1	103	73	6.03	3.9	1.2	1.12	2.13	28	27	5.12	80	9.5	1	1	2.93498			0
576538	50	1	5	164	68	25.3	107	76	6.07					24			85	9.5	1	1	2.96783			0
136329	52	2	7	163	68.3	25.7	100	66	6.2	5.28	2.58	1.03	2.98	21		4.1	53.9	9.48	1	1	4.4271			0
557980	56	1	3	173	74.5	24.9	121	88	6.55	4.64	5.16	0.86	2.44	44.1		6.2	65.8	9.47	1	1	2.05065	3	3	0
29143	45	1	5	174	75	24.8	124	79	5.56	6.6	3.2	1.38	4.19	46	33	2.84	86	9.45	1	1	3.0883	3	3	0
580703	57	1	7	166	73.5	26.7	123	86	5.9	4.49	6.9			23		3.3	62.3	9.43	1	1	5.05681			0
357656	48	2	8	148.8	63.3	28.6	160	97	5.9	5.57	3.55	1.36	3.12	55.3		5.2	59	9.42	1	1	2.12731	3	3	1
439218	42	2	7	147.6	52.7	24.19	120	74	5.3	5.68	2.09	1.16	3.11	16		3.1	58.4	9.42	1	1	5.05955			0
73122	42	2	2	159	78	30.9	131	72	5.31	4.75	1.48			14.7	17	5.89	48.1	9.4	1	1	5.01848			1
263664	56	2	2	155	57	23.7	172	88	6.65	6.49	1.48	1.37	4.17	27.5		3.46	41.1	9.4	1	1	3.89049			0
551212	54	1	3	165	67	24.6	105	73	5.32	5.43	1.19			22.6		6.44	82.9	9.4	1	1	4.84326	3	3	1
65443	52	1	5	160.5	65.8	25.5	111	82	5.74	5.69	3.54	1.34	3.22	35	39	3.64	87	9.4	1	1	5.04038	1	1	0
71835	42	1	5	172	80	27	123	74	6.93	6.1	2			140	72	6.23	79	9.4	1	1	4.07118			0
154681	46	1	5	165	61	22.3	159	91	6.24					28	32	5.21	67	9.4	1	1	2.43395			0
373518	56	1	5	174	80	26.4	151	97	6.63	6	2.5	1.37	3.69	18	19	4.99	93	9.4	1	1	3.69884	2	2	0
388109	75	2	8	151	64	28.1	149	84	6.8	5.39	2.17	1.13	3	10		5.4	71.4	9.4	1	1	3.55647	3	3	0
404230	37	1	9	160.6	57.4	22.3	116	73	6.31	5.05	0.88			58.9	26.6	4.29	71.9	9.4	1	1	2.17659			0
425952	73	2	5	153	54	23.1	169	74	6.1	7.5	1.6	1.58	5.23	25	31	5.06	98	9.4	1	1	2.81451			0
426590	49	1	5	170.5	91.6	31.5	127	94	6.21	6.34	5.39	0.91	3.6	74	51	3.6	81	9.4	1	1	4.93634			0
503886	60	2	5	155	74	30.8	156	79	6.39	4.7	1	1.27	3.05	39	26	6.31	70	9.4	1	1	3.77823			0
529062	39	1	5	179	92	28.7	133	90	6.47					149			67	9.4	1	1	2.96509			0
549209	55	1	5	176	90	29.1	130	76	6.1	4.4	0.6			24	29	4.29	65	9.4	1	1	3.82204			0
638173	45	1	5	171	78	26.7	126	86	5.4	4.8	0.8			53	33	5.4	79	9.4	1	1	4.22998			0
390541	35	1	7	175	95	31	144	86	6.9	5.54	2.04	1.69	3.25	42.1		5.5	80	9.38	1	1	2.78439			0
518558	81	2	7	161.5	48.9	18.7	146	72	6.96	3.87	0.48	1.48	1.96	10.9		5.1	45	9.37	1	1	2.16564			0
481394	49	1	7	174	95	31.38	180	88	5.3	5.17	2.7	1.25	2.41	34		5.2	63.7	9.35	1	1	4.93634			0
521212	44	1	2	171	96	32.8	124	93	3.58	4.24	3.06	0.86	2.19	96.9	31.6	4.95	76.5	9.35	1	1	3.95072			0
373726	41	1	5	165	71	26.1	140	90	5.91	5.4	6.5	1.34	3.52	27	31	2.83	74	9.33	1	1	3.0883	3	3	0
107687	53	1	5	158	67	26.8	103	66	6.12	4.8	1.7	1.64	2.26	30		4.46	57	9.32	1	1	2.07255			0
155977	63	2	5	143	41	20	157	116	6.68	6.6	1.9	1.69	3.65	16	28	4.76	63	9.3	1	1	3.86311			0
187561	66	1	5	170	79	27.3	125	82	6.65	3.9	0.9			54	36	4.31	71	9.3	1	1	4.23819			0
200520	57	2	2	155	54	22.5	162	110	6.95	4	2.4	0.84	2.54	55.2	52.6	4.58	36.5	9.3	1	1	3.94798			0
222206	68	1	2	160	75	29.3	158	104	5.22	5.22	3.55	0.87	2.46	21.2		4.89	93.8	9.3	1	1	5.04312	3	3	0
320992	54	1	3	167.5	64.5	23	122	78	5.66	4.91	4.77	1.19	2.37	13.1		2.89	65.8	9.3	1	1	2.97331	1	3	0
408043	50	1	5	167	75	26.9	131	86	6.21	5.4	3.1			55	36	5.31	57	9.3	1	1	4.18617			0
545435	67	1	2	163	73	27.5	125	81	5.45	6.2	2.13	1.09	3.94	39.6		4.46	91.3	9.3	1	1	4.02464	3	3	0
555424	67	1	5	170	55	19	155	93	6.76	4.4	0.6	0.97	2.89	23	30	6.73	115	9.3	1	1	3.75907			0
585380	75	2	2	153	53	22.6	169	84	6.8	8.82	1.46	2.34	5.31	19.1		3.54	50.7	9.3	1	1	3.06639			0
46262	76	1	3	165.5	74.5	27.2	178	102	5.81	4.98	1.09			28.5	20.2		84.6	9.3	1	1	2.35455	3	3	0
64235	60	1	5	167.5	66.8	23.8	112	90	6.91	6.82	2.13	1.26	4.28	35	25	3.72	89	9.3	1	1	4.89802			0
80620	52	1	5	170	77.8	26.9	129	79	6.37	3.7	1.4			36		3.63	81	9.3	1	1	2.92676			0
91514	33	2	13	162	62	23.6	84	62	5.96	3.83	2.31	0.78	2.03	19.2		2.83	43.8	9.3	1	1	2.95414			0
105569	33	1	9	179.8	102.6	31.7	136	75	5.01	4.45	2.25			66.3		4.34	82.3	9.3	1	1	3.95893			0
140221	37	1	9	180	108.3	33.4	129	72	5.3	6.3	2.38			56.4		4.6	70.1	9.3	1	1	2.7488			0
246626	36	1	5	173	85	28.4	131	84	5.16	5.29	2.73			56	33	9.14	70	9.3	1	1	4.04381			0
261416	71	1	3	163	75.5	28.4	128	74	5.79	4.31	1.26	0.85	2.6	20.4	23.1	6.22	77.7	9.3	1	1	3.85763	3	3	0
262409	65	1	3	173.5	80	26.6	108	69	6	4.35	1.17	1.02	2.66	20.5		7.17	58.5	9.3	1	1	4.92539	3	2	0
352815	61	1	5	165	75	27.5	148	81	6.98	5.32	1.87	1.09	3.2	28	27	5.5	92	9.3	1	1	4.88159			0
355644	39	1	2	160	75	29.3	120	85	6.01	5.9	9.3	0.81	1.24	97.4		5.02	67	9.3	1	1	4.1013	3	3	0
404610	59	2	9	155.5	60.9	25.2	108	68	5.96	5.38	1.45			18.3		6.3	55.6	9.3	1	1	3.29637			0
461839	55	1	5	169	100.5	35.2	118	78	5.86	5.3	2.1			101	83	4.46	69	9.3	1	1	3.93703			0
561017	48	1	4	165.5	74	27	134	92	6.29	4.34	2.41	1.01	2.45	53.7		5.18	77.3	9.3	1	1	5.01848			0
578672	69	1	2	170	64	22.1	125	77	6.79	5.76	1.56	1.36	3.36	19.9	29.5	3.05	71.3	9.3	1	1	4.90623			0
650333	54	1	5	164	60	22.3	116	70	6.4	3.05	1.77	1.15	1.64	21	18	5.6	73	9.3	1	1	2.04791			0
237110	51	2	7	153.1	59.3	25.3	124	70	5.1	4.79	2.91	1.26	2.1	12		3.4	45.6	9.28	1	1	4.04107			1
508716	73	1	2	167	72	25.8	141	87	5.33	3.82	0.86	1.04	2.08	24.1		4.95	79.8	9.28	1	1	5.04586	3	3	0
570392	42	1	4	173	80.9	27	114	92	6.69	6.54	7.74			57.6		2.87	73.2	9.27	1	1	4.73648	1	2	0
340882	30	2	5	161	70	27	113	68	5.38	4.3	1	1.69	2.2	36	33	2.94	67	9.26	1	1	2.14648			0
274510	29	1	8	175	97.9	32	126	88	4.1	6.42	4.3	1.64	4.28	72.2		4.83	87.9	9.25	1	1	2.01506	3	3	0
683249	58	1	7	171	85	29.07	124	81	5.7	4.86	1.76	1.02	2.92	72		4.6	63.2	9.25	1	1	4.96372			0
450592	53	1	7	181	85.5	26.1	130	76	6	5.19	1.87	0.88	3.11	18		3.9	66.3	9.23	1	1	5.06502			0
51668	33	1	7	164.5	74.5	27.5	106	66	4.8	4.36	0.95			33		5.4	91.3	9.22	1	1	5.08966			0
322641	32	1	8	174.5	92	30.2	124	82	6.1	5.56	2.82			19	19	4	67.7	9.22	1	1	5.03765	3	2	0
395050	56	1	12	176.5	73.2	23.5	132	84	6.7	3.73	1.39	1.04	2.63	17.7		5.8	61.2	9.22	1	1	2.00137			0
23300	60	2	7	163.5	119.3	44.6	142	70	6.5	4.92	1.83			37.3			55	9.21	1	1	2.97604			0
656017	35	1	7	156.5	91.5	37.4	128	75	6.2	4.61	1.69	1.3	2.59	34.5		3.4	62.2	9.21	1	1	2.08898			0
133066	62	1	3	176.5	77.5	24.9	147	87	6.71	4.65	1.02	1.34	2.83	24	26.1	3.38	68.4	9.2	1	1	3.93977	1	3	0
134716	62	1	5	169	72	25.2	118	82	4.88	3.3	1.7	1.27	1.93	23	26	4.95	71	9.2	1	1	2.37372			0
440304	47	1	12	176.5	100	32.1	130	85	6.13	4.8	1.4	1.05	2.74	159.5	68.4	6.22	64	9.2	1	1	3.23888			1
462842	42	2	2	157	55	22.3	113	70	5.96	6.06	1.11			19.3	23.2	3.61	37.5	9.2	1	1	5.02396			0
474691	72	1	4	175	92	30	130	68	6.13	6.07	2.75	1.2	3.58	17.7		2.86	78.3	9.2	1	1	3.38946			0
525688	63	1	3	175.5	72	23.4	116	69	5.19	3.77	1.14			16.8		6.98	63.7	9.2	1	1	3.1102	1	3	0
663326	74	1	2	163	65	24.5	138	72	5.44	5.31	0.88	1.53	3.21	22.1		4.32	77.2	9.2	1	1	3.92882			0
4009	34	2	8	160	73.5	28.7	133	80	6.1	6.75	2.11			102.8	92.4	4.2	47.4	9.2	1	1	3.10472	3	3	1
34543	37	1	5	173	73	24.4	120	95	5.68	3.3	1.2			82	57			9.2	1	1	3.04723			0
78858	52	1	5	172	76	25.7	131	98	6.41	4	2.2	1.08	2.13	31	28	3.15	72	9.2	1	1	2.97878			0
85668	61	1	4	171	84.8	29	151	84	6.77	4.72	1.13			24.8			91.1	9.2	1	1	3.0089			0
122639	57	1	2	175	72	23.5	129	81	5.8	5	1.3	1.05	3.11	15.2		4.62	90.4	9.2	1	1	4.91992			0
160154	39	1	3	167	86.5	31	134	88	6.54	5.2	3.98	1.02	2.63	85.6	40.8	4.7	68.8	9.2	1	1	2.00684	2	3	0
190437	69	1	3	166.5	79.5	28.7	150	88	6.64	3.63	1.51	0.98	1.89	22.5		5.77	80.1	9.2	1	1	2.10815	1	3	0
216318	53	2	5	157	62	25.2	141	88	6.34	4.8	1.5	1.24	2.8	33	29			9.2	1	1	2.95688			0
245455	45	1	5	172	75	25.4	107	65	6.16	3.9	1.3	1.63	1.88	19	18	4.47	75	9.2	1	1	3.97262			0
254956	34	1	3	177	75.5	24.1	132	77	4.45	4.6	4.15			38.9		4.02	77.2	9.2	1	1	4.21629	1	3	0
257867	32	1	8	169.5	63.5	22.1	125	80	6.5	5.18	1.89			27	23	5.5	74.8	9.2	1	1	3.0527	3	3	1
264754	34	1	5	163	100	37.6	131	70	5.7					88			75	9.2	1	1	2.98152			0
268138	43	1	14	175.5	78.1	25.4	152	92	6.67	5.63	2.37			44.3		3.95	87.2	9.2	1	1	2.15743			0
363505	46	1	5	171.5	86.3	29.3	128	80	6.47	4.49	1.74			100		4.97	70	9.2	1	1	5.0705			0
370175	60	1	7	182	87.5	26.4	123	51	6.8	5.86	3.39			48.2		4	59.3	9.2	1	1	2.22587			0
379106	87	1	5	168	84	29.8	153	66	6.71	4.8	3.5	1.22	2.77	22	22		78	9.2	1	1	2.92402			0
391724	53	1	3	171	66	22.6	104	75	5.67	5.11	7.15	0.86	2.58	28.2		4.94	73.7	9.2	1	1	3.65229	1	3	0
392941	42	1	4	162	71	27.1	141	90	5.97	3.76	3.11			33.3		4.86	78.9	9.2	1	1	3.01164			0
408686	55	1	4	172.5	81.1	27.3	112	78	6.33	5.53	1.12	1.26	3.59	27.8				9.2	1	1	2.09719			0
435218	35	1	2	173	97	32.4	165	118	4.22	4.38	2.26			58		3.38	73	9.2	1	1	5.01574			0
455873	57	1	5	172	79	26.7	135	84	5.72	4.8	4.3	1.79	2.23	19	22	5.56	72	9.2	1	1	3.22519			0
521772	44	1	5	159	56	22.2	99	61	5.82	4	1.1	1.62	1.95	30		6.51	76	9.2	1	1	3.84942			0
540242	59	1	14	173.5	81.5	27.1	121	78	6.6	5.3	1.14	1.3	3.61	18.8		4.5	76.5	9.2	1	1	2.02327			0
653567	62	1	5	164	68	25.3	129	78	5.9	7.3	2.6	1.64	4.07	33		4.39	86	9.2	1	1	3.86311			0
247577	49	1	2	169	86	30.1	120	69	6.82	4.14	2.52	1.04	2.11	27.8	23.5	3.5	74.4	9.18	1	1	3.87132			0
452329	54	1	7	171	89.5	30.6	134	83	6.8	4.89	1.38	1.58	2.58	13.4		5.5	76.4	9.18	1	1	2.25873			0
7577	66	2	9	152	71.1	30.8	146	69	6.91	4.14	1.14	1.71	2.19	21.3		6.43	48.6	9.17	1	1	2.28611			0
454302	59	1	13	176	83	26.8	101	68	6.93	5.27	2.68	1.33	2.76	99		6.6	88.9	9.14	1	1	2.06708	1	2	0
193129	88	1	2	162	63	24	174	88	5.47	5.73	2.69			19.1		5.64	64.8	9.13	1	1	2.9514			0
540978	50	1	2	171	76	26	132	92	5.54	4.95	1.02			27.3	26.7	4.32	72.4	9.13	1	1	2.17659			0
182614	57	1	5	163	66	24.8	144	93	4.81	4.35	1.4	1.64	2.23	15	19	2.65	67	9.13	1	1	2.11636			0
114883	54	2	3	166	63	22.9	132	83	6.49	5.11	2.37	1.05	2.97	37.6	33.6	3.84	54.4	9.11	1	1	4.88706	3	3	0
652444	43	1	3	180.5	94	28.9	149	87	6.26	4.88	3.19	0.84	2.84	94.2	44.1	4.81	65.1	9.11	1	1	3.14853	1	3	0
16437	53	1	3	170	58	20.1	127	74	6.44	5.18	1.28			22.8		5.17	82.2	9.1	1	1	3.83573	3	3	1
321816	56	1	2	169	77	27	118	79	5.56	4.73	2.88	0.93	2.83	40.8		5.95	76.2	9.1	1	1	4.04107			0
482180	67	1	2	172	78	26.4	131	66	6.81	3.07	1.58	1.07	1.49	25.1		11.42	122.6	9.1	1	1	2.89938			0
494527	66	1	3	170.5	69	23.7	119	89	6.8	7.32	1.77	1.56	4.72	19.9	24.5	5	75.9	9.1	1	1	4.87611	2	3	0
589954	74	1	3	171	78	26.7	144	72	6.26	4.74	1.19			19.5		6.07	97.9	9.1	1	1	4.846	3	3	0
627022	63	2	5	160	60	23.4	159	80	6.96	4.2	1.6	1.21	2.34	32	26	6.02	69	9.1	1	1	3.85216			0
630115	60	2	4	156.5	61.4	25.1	142	66	6.85	5.67	6.15	0.92	2.31	20.3	21.7	4.48	56.1	9.1	1	1	3.98905	3	3	0
633267	53	2	2	156	56	23	169	103	5.6	4.87	1.47	1.18	2.66	19.7		5.4	62.3	9.1	1	1	4.48186			0
11006	62	1	5	170	75	26	138	80	6.02	4.5	0.9	1.55	2.52	17	25	4.96	92	9.1	1	1	3.86858			0
21563	52	1	7	173.5	65	21.6	147	91	6.3	3.55	0.67			22		3.7	86.2	9.1	1	1	4.11773			0
90889	83	1	5	170	67	23.2	129	54	5.69	6.2	1	1.33	4.12	12	18		90	9.1	1	1	2.95688			0
113600	40	1	7	166.5	75.5	27.2	126	73	5.2	3.96	1.77	0.95	2.16	89		5.6	65.8	9.1	1	1	4.03833			0
114212	47	1	9	177.6	88.2	28	116	83	5.97	4.44	2.72			22		6.05	67.4	9.1	1	1	2.34634	3	3	0
134352	38	1	3	178	88	27.8	132	79	5.67	6.16	1.91	1.35	3.72	44.3		2.8	82.9	9.1	1	1	3.82204	1	3	0
186601	38	2	5	150	61	27.1	163	87	6.24	6	5.1	1.54	3.1	25	23	4.02	54	9.1	1	1	2.06434			0
224206	57	1	11	174.5	67.9	22.3	124	83	6.57	4.32	1.85			13.4		4.27	73.7	9.1	1	1	2.08077			0
253082	49	1	5	173.5	92	30.6	118	75	6.68	4.15	5.76			27	21	7.19	74	9.1	1	1	4.04928			0
325269	64	2	5	162	79	30.1	146	69	5.76	4.9	2.9	1.53	2.17	70	68	3.92	54	9.1	1	1	3.86311			0
341601	27	1	3	187	110	31.5	148	78	5.68	3.53	1.61	0.86	2.31	50.8		3.97	78.2	9.1	1	1	3.99179	3	3	0
393716	41	1	5	165.5	71	25.9	123	80	5.83	3.47	2.1			22	19	4	68	9.1	1	1	4			0
426745	42	1	4	177	75	23.9	138	90	5.69	6.43	2.53	1.12	3.99	49.7	35.7	5.57	91.2	9.1	1	1	3.98631			0
543129	64	1	9	177	77.6	24.8	111	80	6.13	9.69	2.41			13.5	15	4.79	78.7	9.1	1	1	2.04244			0
558635	45	1	2	168	80	28.3	138	103	5	4	3			43	24	3	65	9.1	1	1	4.96099	1	3	0
593723	49	1	2	170	76	26.3	141	93	5.43	4.98	3.28	1.12	2.69	51.8		4.1	61.8	9.1	1	1	4.1588			0
680583	37	2	8	160	76.5	29.9	137	81	5.2	4.71	2.06	0.94	2.68	47		2.9	55.8	9.1	1	1	2.18207			0
320853	42	1	3	176.5	74.5	23.9	134	89	6.96	5.06	2.3	1.11	2.88	20.7		5.11	75	9.09	1	1	5.16359	1	3	1
372428	61	1	3	166	77	27.9	102	68	6.48	4	1.17			43.3	30.4	5.25	91.2	9.08	1	1	4.00821	1	3	0
601858	32	1	3	177.5	103	32.7	142	92	6.2	4.08	6.42	0.69	1.15	119.2		2.6	63.8	9.08	1	1	2.03696	1	3	0
231269	56	1	7	164	75.1	27.9	145	98	6.8	6.06	1.76			44.5		6.3	76.5	9.05	1	1	2.10267			0
395843	75	1	2	177	78	24.9	124	82	6.59	4.63	2.17	1.01	2.67	22.6		6.82	91.5	9.05	1	1	2.08077			0
182888	61	1	2	165	73	26.8	151	91	4.53	4.45	0.81	1.03	2.78	13.7	18.3	5.28	76.1	9.04	1	1	4.06023			0
41143	60	2	9	158	65	26	128	78	5.85	5	1.49	1.6	2.12	34.7	27.6	3.87	63.5	9.04	1	1	3.95072			0
100546	62	2	10	152	44.1	19.1	122	54	6.02	6.6	2.66			12	26		50	9.03	1	1	2.63107	3	3	0
525379	62	1	4	167.5	69.9	24.9	124	77	5.19	4	1.46	0.94	2.24	22	23.3	4.58	95.3	9.03	1	1	2.03149			0
327066	59	1	3	173	98.5	32.9	169	97	5.71	4.33	4.46	0.84	1.89	60.9	57.1	4.09	69.1	9.02	1	1	3.51814	1	3	0
56225	37	1	3	164	71.5	26.6	143	81	4.62					59	34.1	5.37	80.4	9.02	1	1	3.52361			0
96380	79	1	3	168	91	32.2	161	80	6.38	3.01	2.59	0.69	1.43	31.5		5.77	78.6	9.02	1	1	2.00958	3	3	0
442643	63	1	4	163	63.6	23.9	114	74	5.24	5.02	2.75	1.03	3.09	21.9		3.56	85.8	9.01	1	1	3.04449	3	3	0
93816	64	1	13	165	67	24.6	156	72	6.51	4.16	2.61	1.04	2.32	41.9	24.1	4.51	66.4	9	1	1	2.03149	3	3	0
124183	53	1	2	168	69	24.4	124	93	5.53	4.79	2.98	1	2.4	68.1		3.8	66	9	1	1	5.08419			0
165379	64	2	5	162	61	23.2	174	109	5.88	4.8	0.9	1.57	2.5	12	13	5.11	72	9	1	1	3.8768			0
242010	71	2	5	154	48	20.2	184	82	6.7	6.15	1.8	1.67	3.55	7	17	5.1	58	9	1	1	2.00958			0
606815	61	2	5	163	66	24.8	139	85	5.49	4.3	1.9	1.17	2.35	16	19	5.16	66	9	1	1	3.79466			0
10866	50	2	5	166.5	51	18.4	110	76	6.01	5.42	0.67	1.52	3.35	19	20	7.37	53	9	1	1	3.93429			0
19979	57	1	7	174	78.5	25.9	141	60	5.6	4.98	1.51	1.02	2.8	31	24	4.8	80.1	9	1	1	3.74264			0
23198	46	2	5	158	57	22.8	136	79	5.4	4.21	1.08	1.52	2.29	13		5.3	45	9	1	1	4.22177	3	3	1
144896	47	2	13	163	63	23.7	110	61	5.99	5.53	1.33			13		4.78	63.2	9	1	1	2.18754			0
162091	68	1	5	179	82	25.6	162	94	6.9	5.5	4.3	1.45	3.19	23	26	4.22	97	9	1	1	2.88022			0
208222	78	1	5	161	60	23.1	150	79	5.95	4.3	1.9	1.49	2.16	29	29	4.13	108	9	1	1	3.89322			0
236863	45	1	3	173.5	74	24.6	144	88	6.85	6.57	3.79	1.38	3.72	92.4	60.4	3.8	55	9	1	1	5.0705	2	3	0
249561	84	2	5	142	53	26.3	124	62	5.75	4	1.2	1.24	2.33	16	25	4.83	94	9	1	1	2.0397			0
277789	42	2	5	174	68	22.5	129	75	5.84	4.11	0.96			23	17			9	1	1	4.99932			0
289385	69	1	2	161	78	30.1	138	91	6.97	4.79	3.23	0.84	2.88	48.3		3.76	74.4	9	1	1	3.94798			0
304313	53	1	5	175	95	31	155	104	6.51	4.1	3.6	1.13	2.49	48	44	3.13	76	9	1	1	2.94593			0
315472	47	2	5	155	56	23.3	140	75	6.23	4.3	1.3	1.32	2.48	12	17	6.31	61	9	1	1	4.17248			0
321250	38	1	4	177.5	102.4	32.5	121	66	4.86	4.76	2.22			39.3	27	4.22	97.7	9	1	1	4.22998	1	3	0
326095	63	1	5	157	52	21.1	150	78	6	6	3.2	1.65	3.01	18	24	5.87	93	9	1	1	3.86311			0
333959	47	1	5	170	81	28	161	79	5.61					30			65	9	1	1	2.94319			0
367613	39	1	5	169	69	24.2	159	117	6.31	6.53	5.85	0.94	3.01	37	27	8.88	70	9	1	1	5.05407	1	2	0
400376	65	2	4	157.5	66.3	26.7	150	89	6.75	7.07	2.2	1.83	3.71	13.3		5.34	63	9	1	1	2.12183			0
417572	43	1	2	169	78	27.3	158	99	6	5	7			94	79		73	9	1	1	4.13963			0
521537	62	2	5	155	60	25	161	70	6.68	4.1	1.5	1.13	2.41	28	25	3.97	60	9	1	1	3.75359			0
538452	50	1	2	175	90	29.4	137	95	4.4	4.67	1.18	0.9	2.9	38		4.6	76.9	9	1	1	3.99726			0
568496	59	1	5	163.5	69.7	26.1	128	80	6.67	3.96	2.01	0.96	1.93	23	22	3.37	77	9	1	1	3.92882			0
583046	27	1	9	188.1	101.4	28.7	140	90	6.1	5.7	4.14			39.4		5.3	75.9	9	1	1	2.73785			0
614466	81	1	4	173	85	28.4	188	95	5.13	4.76	1.08			7.7		5.03	79.9	9	1	1	3.00616	3	3	0
628795	40	1	5	172	87	29.4	124	79	6.6	4.59	3.19	1.43	2.75	91	36	5	90	9	1	1	2.01232	1	3	0
670537	45	1	5	172	82	27.7	139	84	5.8	4.6	1.2			26	22	6.38	67	9	1	1	3.97536			0
216162	66	1	13	169.5	73	25.4	156	94	6.74	4.18	1.22	1.38	2.18	18.1		5.18	69.7	8.97	1	1	2.9514	3	2	0
233496	38	1	9	179.7	86.7	26.8	117	79	5.34	4.61	2.07			33.9		4.57	70.3	8.95	1	1	2.07255			0
678305	52	1	7	169.5	68.5	23.8	104	67	5.9	3.39	1.28			24	26	7.1	70.7	8.92	1	1	4.87611			0
207180	54	1	7	167	76	27.25	100	73	5.7	4.08	1.8	0.97	2.1	52		5.7	69.7	8.91	1	1	4.93634			0
93226	55	1	3	155	51.8	21.6	118	76	6.61	5.87	1.02	1.95	4.12	42.4		4.97	79	8.91	1	1	3.03901	1	3	0
188689	48	1	9	174.1	100.8	33.3	151	92	6.31	5.95	5.62			37		4.56	94	8.91	1	1	2.11088	1	3	0
38976	57	1	5	165	72	26.4	137	84	6.63	4.8	2	1.24	2.85	26	21	6.25	89	8.9	1	1	3.77002			0
338110	58	1	2	170	75	25.95	160	97	5.66	5.65	0.98	1.31	3.57	27.7		6.61	87.6	8.9	1	1	3.92882			1
401745	53	1	11	163.7	64.2	24	158	92	6.49	3.94	1.03	1.21	2.24	24.3		5.35	72.2	8.9	1	1	2.68583			0
21262	64	2	11	162.8	63.6	24	139	69	6.76	4.97	1.85			17.4	20.1	5.14	57.4	8.9	1	1	2.11636	3	3	0
62120	55	1	13	171	91	31.1	128	78	6.43	5.69	2.76							8.9	1	1	3.01437	3	3	0
79686	62	1	5	170	76.5	26.5	116	68	6.29	6.45	1.49	1	3.68	34	30	7.23	82	8.9	1	1	5.06229			0
126190	50	1	5	175	80.4	26.3	133	77	5.9	4.4	3.2	1.27	2.13	42		4.08	94	8.9	1	1	3.00342			0
149135	62	2	2	164	55	20.4	134	90	5.34	8.08	5.75	1.06	4.29	24.4		4.77	58.6	8.9	1	1	4.85421	3	3	0
210797	54	1	5	174.5	69	22.7	111	78	6.07	7.15	1.4	2.05	3.74	57	39	4.67	83	8.9	1	1	4.06297			0
222551	43	1	5	163	74	27.9	163	81	5.28	4.69	2.3			36	21	3.19	51	8.9	1	1	3.85489			0
224009	56	1	7	171.5	70	23.8	135	88	6.8	5.18	0.98	1.33	3.08	31	23	4.6	60.8	8.9	1	1	3.79466			0
242962	30	1	9	173.5	79.9	26.5	142	88	4.8	4.7	1.2			38.1		6	75.1	8.9	1	1	2.48871			0
254812	40	1	4	178	78	24.6	130	74	5.66	7.24	1.3	1.6	4.62	42.1		5.61	68.1	8.9	1	1	3.7974	3	3	0
254976	49	1	3	169.5	82	28.5	144	89	6.91	5.64	2.36			34		8.11	86.9	8.9	1	1	3.78645	1	3	0
262823	34	1	5	172	93	31.4	168	127	6.08	4.8	1.7	1.36	2.93	50	29	3.17	66	8.9	1	1	2.96783			0
266617	60	1	13	176	79.6	25.7	144	87	5.59	4.73	1.09	1.25	2.8	26.8	17.6	5.42	72.4	8.9	1	1	2.05886	2	3	0
305840	37	1	9	170	75.5	26.1	144	101	6.68	5.91	2.15			37.3				8.9	1	1	3.02533			0
329084	32	1	4	178	92.3	29.1	108	68	5.45	4.55	3.96	0.92	2.18	50.2		5.29	87.3	8.9	1	1	4.94182			0
333260	32	1	5	167.5	91	32.4	165	95	4.98	4.98	1.8			92	48	5.05	72	8.9	1	1	3.90144			0
410516	48	1	13	171	84	28.7	129	87	6.9	5.32	1.65	1.14	3.57	23.5		3	75.2	8.9	1	1	2.00137	1	2	0
435571	47	1	2	174	94	31	139	102	4.55	5.39	2.78			53.2	33.2		80.3	8.9	1	1	4.24093			0
469225	39	1	2	174	84	27.7	112	66	6.96	4.29	2.81	1.1	2.44	35.6	27	4.32	75.2	8.9	1	1	3.12115			0
540817	58	1	4	174.5	81	26.6	130	84	5.89	4.4	2.35			67.8		4.88	73	8.9	1	1	4.99658			0
561299	35	1	9	181.6	93.1	28.2	118	89	5.14	4.89	1.75	1.1	3.21	48.9		3.47	82.7	8.9	1	1	2.05065			0
584328	52	2	5	160	74.2	29	142	98	6.21	5.92	2.31	1.26	3.37	25	27	3.71	41	8.9	1	1	4.8898			0
51429	49	2	8	154	59	24.9	117	77	6.4	4.45	1.43			35.4		3.8	45.8	8.88	1	1	3.10746			1
259451	33	1	13	179	95	29.6	140	73	5.64	3.36	1.58			48.6		5.13	72.2	8.88	1	1	2.01232			0
639119	68	1	9	167	89	31.9	109	73	5.67	3.94	0.84	1.16	1.62	12.8	13.8	4.08	62.7	8.88	1	1	3.94798			0
232390	35	1	7	182.5	85	25.5	122	77	6.91	5.72	8.58			49.7	25.3	5.1	64	8.86	1	1	3.49897			0
250098	34	1	9	171.6	94.8	32.2	101	81	4	5	0	1	3	44	29	3	76	8.86	1	1	2.91307	3	3	1
640960	72	2	9	153.5	61	25.9	148	83	5.06	4.71	2.24	1.23	2.56	21.2	22.3	4.2	55.2	8.85	1	1	3.94798			0
91297	66	1	3	169	79.2	27.7	122	83	6.51	5.53	8.51	0.94	1.42	63.8		4.58	71.8	8.85	1	1	2.84736	3	3	0
530676	55	1	7	168.5	72.5	25.5	132	101	6.8	3.79	1.04			19		4.4	59.7	8.85	1	1	2.10267			0
132242	77	1	8	171	55.5	19	126	73	6.4	5.78	1.09			23		6.9	67.6	8.84	1	1	4.13415			0
191622	41	1	5	171	72	24.6	124	85	6.61	4.71	1.3	1.75	2.22	25	29	3.54	71	8.84	1	1	2.11362			0
306208	61	1	5	177	76.7	24.5	115	78	6.48	3.97	0.8			15	18	6.96	77	8.82	1	1	2.05339			0
496039	60	1	3	172	77.1	26.1	133	90	5.59	4.58	1.34	1.41	2.42	20.1		3.9	73.1	8.81	1	1	3.01711	1	3	0
569709	51	1	6	174.5	89.5	29.4	124	93	4.7	5.8	2.19	0.87	3.63	19		5.8	74	8.81	1	1	5.02122			0
10783	74	1	3	173.5	72	23.9	144	71	6.94	4.76	1.46	1.2	3.06	43.7		3.78	71.3	8.8	1	1	4.53114	3	3	0
55382	75	1	2	173	70	23.4	140	82	5.43	6.88	1.59	1.84	3.84	51.7		3.78	54.6	8.8	1	1	4.08214			0
346155	71	1	5	170	73	25.3	111	60	6.24	3.7	1.3			22		5.78	79	8.8	1	1	4.09582			0
406359	58	2	2	153	52	22.2	117	70	6.92	5.11	1.41			18.8	23.1		59.7	8.8	1	1	4.9473	3	3	0
408855	60	2	5	160	59	23	155	83	6.17	5.2	2.7	1.54	2.11	10	17	3.97	54	8.8	1	1	3.89322			0
434013	48	1	7	172	73	24.7	108	77	5	5.96	3.22	1.34	2.96	34	31	4.5	88.7	8.8	1	1	3.9781			0
520241	73	2	5	145	57.6	27.4	133	71	5.16	5.2	1.37	1.27	2.7	12	18	3.6	51	8.8	1	1	4.91992			0
666680	29	1	5	175	95	31	189	131	5.41	4.5	1.1	1.21	2.57	37	22	6.37	86	8.8	1	1	3.81656	1	2	1
682553	58	2	2	155	54	22.5	176	83	5.65	5.06	1.1	1.56	2.82	15		7.57	51.2	8.8	1	1	4.55578	3	3	1
5674	48	1	5	158	71	28.4	121	75	5.91	4.2	1.6	1.36	2.64	31	27	5.13	62	8.8	1	1	2.02053			0
12657	53	2	8	157	65.5	26.6	133	82	5.6	4.75	6.29	0.98		27	40	5	49.5	8.8	1	1	2.14648	3	3	1
22358	51	1	4	172	106	35.8	132	81	6.24	5.43	1.68	1.22	3.38	40.3		5.72	67.4	8.8	1	1	5.20192			0
113430	28	1	5	177	88	28.1	127	87	4.72	5.36	2.73			38	25	6.99	74	8.8	1	1	3.90691			0
117249	47	2	5	153	61	26.1	159	101	6.79	6.5	1.8	1.53	3.66	56	41	3.68	59	8.8	1	1	3.20329	3	3	0
140921	45	1	5	174	83	27.4	105	78	6.74	4.3	1.5	1.16	2.95	44	33	4.09	61	8.8	1	1	4.07118			0
150567	57	1	4	172	75.5	25.5	112	74	6.48	5.22	5.49			32.3	28.1	3.6	67.5	8.8	1	1	4.00821			0
176398	59	2	3	156.5	76	31	168	93	5.82	6.76	1.16			33.7			51.9	8.8	1	1	4.06023			0
252453	46	1	5	160	67	26.2	162	142	6.08	3.71	2.28			26	26	6.29	104	8.8	1	1	3.9781			0
258158	43	1	5	162	67	25.5	113	63	6.85	5.3	2.5	1.88	2.68	23		4.27	77	8.8	1	1	2.86927			0
260511	46	1	5	171	68	23.3	167	115	5.46	5.87	4.21	1.29	3.05	54		6.48	72	8.8	1	1	3.92608			0
266209	58	1	5	174	70	23.1	141	85	5.82	3.7	1.6	1.06	2.37	57	43	4.59	81	8.8	1	1	4.32307	2	2	1
330703	69	2	5	145	59	28.1	159	85	5.31	6	2.5	1.65	3.16	20	27	3.96	65	8.8	1	1	3.86037			0
334663	32	1	2	188	107	30.3	132	88	4.11	3.24	4.2			21.3	23.8		56.3	8.8	1	1	4.39699			0
337300	53	2	6	162.5	68	25.8	132	81	6.2	5.86	0.92			14.1		5.2	66.3	8.8	1	1	2.08898			0
369981	35	1	2	190	117	32.4	164	106	3.9	4.75	5.1	0.89	1.96	74.6		4.47	72.5	8.8	1	1	5.07598			0
398874	80	1	5	172.5	63	21.2	153	66	5.86	6.81	2.91	1.47	3.41	14		6.16	67	8.8	1	1	4.06023			0
402733	59	1	2	170	69	23.9	138	89	6.48	5.36	1.22			24.3		4.35	86.3	8.8	1	1	3.8987			0
426917	66	1	5	166	65.3	23.7	135	77	6.48	4.07	1.2	1.6	2.02	14		4.56	71	8.8	1	1	4.16975			0
454102	33	2	13	158	68	27.2	121	80	6.5	6.44	1.07			31.4		5.9	52.5	8.8	1	1	2.03149			1
458219	54	1	4	170	74.5	25.8	129	74	6.51	4.61	4.15			94.1		5.88	71.2	8.8	1	1	4.99384			0
520754	87	1	5	182	92	27.8	130	55	6.72	4.2	3.2	1.14	2.2	13	20	4.79	89	8.8	1	1	3.00616			0
523207	29	1	9	164.9	72.4	26.6	129	85	6.07	4.81	2.98			53.4				8.8	1	1	3.30185			0
546090	39	2	5	170	60	20.8	95	64	6.15	5.3	1.8	1.86	2.6	24		3.74	52	8.8	1	1	4.282			0
548476	31	2	5	160	87	34	140	79	5.77	3.9	2.4	1.28	1.63	96		2.74	45	8.8	1	1	2.83915			0
558750	62	2	2	156	60	24.7	144	90	6.82	5.3	2.18	1.24	3.54	19.5	18.9	6.03	51.9	8.8	1	1	3.94798			0
601472	45	1	5	177	89	28.4	133	86	6.39					144			79	8.8	1	1	2.98973			0
670950	39	1	5	170	75.5	26.1	132	73	6.41	5.44	2.31			81	48			8.8	1	1	3.92334			0
56261	69	2	2	165	73	26.8	146	97	5.91	4.18	1.12	1.07	2.56	27.9		6.98	48.8	8.79	1	1	3.90691			0
466544	57	1	7	169.5	76.5	26.6	101	78	6.8	5.53	1.72			37		4	70.8	8.79	1	1	5.05955			0
363574	57	1	3	169.5	81	28.2	122	88	5.61	5.98	3.2	1.04	3.61	55	29.3	3.98	89.3	8.78	1	1	4.0794			0
217541	51	1	10	158	76.1	30.5	129	83	5.61	5.46	1.55					7.8	89	8.78	1	1	2.05613	3	3	0
320402	43	1	7	170.5	88.5	30.4	134	85	6.7	5.02	1.9	1.57	3.16	90.3		5.9	90.4	8.77	1	1	3.02806			0
64900	56	1	3	171	78.5	26.8	129	83	6.92	5.24	1.21	1.18	3.63	23.2		4.62	81.5	8.76	1	1	3.85763	3	3	0
86892	61	1	3	164.5	66	24.4	133	74	5.27	5.18	3.4	1.03	2.62	24.5		4.03	75.9	8.75	1	1	5.00205	1	1	0
120676	50	2	3	162	71	27.1	130	81	6.26					23.7				8.75	1	1	2.01232	3	3	0
167324	53	1	4	176.5	84.3	27.1	104	76	6.52	4.54	3.14			32.1	27.4		92.4	8.75	1	1	2.0178			0
599023	39	1	11	170	82.7	28.6	149	101	6.45	6.53	2.14			105.8	48	4.61	94.8	8.75	1	1	2.08898			0
146269	59	2	9	147	66.3	30.7	135	80	5.66	5.51	3.6			75.4			54.8	8.74	1	1	4.1588			0
441116	48	2	7	154.4	63	26.4	121	78	6	3.93	0.91			13		4.7	49.8	8.74	1	1	2.91581			0
21985	67	1	2	177	85	27.1	138	75	5.64	4.7	2.8	0.83	2.32	30.1		3.36	76.8	8.72	1	1	5.0486	3	3	0
288218	34	1	8	169	92.5	32.4	132	86	6.1	5.29	4.77			59.7	45.5	4.1	66	8.72	1	1	3.31554	1	2	0
328873	43	1	7	176.5	87.5	28.09	150	75	6.2	4.89	3.42			28		4.7	63.6	8.71	1	1	5.05407			0
30381	56	1	3	174.5	80	26.3	131	89	6.16	5.49	1.61	1.47	3.29	21.6	22.2	7.03	74	8.7	1	1	3.9206	3	3	1
55937	62	2	2	151	69	30.3	167	96	5.46	5.28	2.73	1.34	2.83	17.6		6.14	47.3	8.7	1	1	5.04586			0
142812	74	1	4	161.5	61.3	23.5	123	78	6.83	4.33	1.27	1.09	2.57	17		6.59	101	8.7	1	1	4.01643			0
207123	80	2	5	153	56	23.9	111	72	6.13	6.1	2.4	1.65	3.02	17	24	5.94	83	8.7	1	1	3.04175			0
219532	46	1	4	177.5	84.9	26.9	132	85	6.44	4.65	0.52	1.13	2.85	24.5		4.55	65.5	8.7	1	1	5.01848			0
538329	66	2	3	161	56.5	21.8	153	80	6.61	4.76	1.12	1.52	2.77	25.2		4.37	45.2	8.7	1	1	3.00616	3	3	0
591501	61	1	5	158	60	24	124	82	6.99	3.7	1.1	1.56	1.93	55		4.98	63	8.7	1	1	3.86311			0
594846	67	2	5	157	65	26.4	144	72	5.74	7.8	1.3	1.71	4.18	8	21	17.73	307	8.7	1	1	3.84394			0
595929	64	1	2	167	81	29	153	90	6.67	5.3	2.5	1.61	2.5	23		4.22	75	8.7	1	1	3.60301	3	2	0
37615	74	2	4	153	69	29.5	141	74	6.41	5.66	1.78	1.21	3.78	14.4		7.92	64.6	8.7	1	1	3.89322			0
75413	73	1	5	170	70	24.1	180	85	4.95	5.2	1	1.36	3.33	26		7.12	75	8.7	1	1	3.37303			0
121813	45	1	5	153	71	30.3	140	105	5.14	6.7	4.5	2.07	3.27	56		3.25	75	8.7	1	1	4.26283			0
226741	61	1	5	180	92	28.4	153	99	5.29	4	1.9	1.11	2.52	29	28	4.17	82	8.7	1	1	3.77276			0
233346	45	1	5	178.5	88.2	27.6	129	92	6.21	3.9	1.9	1.18	2.22	56		3.95	87	8.7	1	1	3.32375			0
254390	71	1	5	165	62	22.8	136	101	6.19	5.65	1.8	1.92	2.9	13	16	5.86	65	8.7	1	1	2.05065			0
266056	34	2	5	156.5	52.6	21.5	111	77	5.26	3.53	1.31			66	49	2.63	50	8.7	1	1	4.92266	3	3	1
304688	65	1	5	165	61	22.4	123	77	6.39	5.7	1.1	1.4	3.65	19	20	7.17	101	8.7	1	1	4.12047			0
323750	31	1	5	177	111.5	35.6	148	80	4.66	4.27	1.9			162	87	3.79	60	8.7	1	1	3.91513			0
346886	47	1	4	171	76	26	164	104	5.95	6.43	4.2	1.16	3.72	100.9	60.4	6.07	83.5	8.7	1	1	2.70773			0
362654	26	2	8	167.5	86.5	30.8	123	76	5.4	3.75	1.04			27	27			8.7	1	1	3.0308			0
363493	65	1	5	168.5	83	29.2	127	84	6.72	6.55	1.69	1.09	3.19	29	28	3.85	104	8.7	1	1	4.90623			0
367105	30	1	5	172	64	21.6	131	69	6.41	4.7	1.7	1.3	2.79	37	23	3.76	79	8.7	1	1	2.87474			0
381399	38	1	14	170.5	93.3	32.1	121	70	5.25	5.17	1.6			63.1	36.6			8.7	1	1	2.09993			0
384738	55	1	2	172	100	33.8	145	91	4.9	5.11	3.58	0.89	2.54	36.7		5.19	69.4	8.7	1	1	3.72621			0
386836	69	1	4	168	66.3	23.5	142	78	5.88	5.19	1.05			19.9	20.2	4.02	79.5	8.7	1	1	4.00548			0
402081	62	2	5	159	67	26.5	138	86	5.05	5.3	2.8	1.39	3.37	19		3.59	49	8.7	1	1	3.6961			0
415084	36	1	5	178	94	29.7	118	72	6.93	5.9	2.1			137	73	6.45	99	8.7	1	1	2.00958			0
445327	32	1	5	178	99	31.2	131	95	6.93	5.8	1.5			43		3.22	79	8.7	1	1	2.91581			0
478820	53	1	5	169.5	79	27.5	134	114	5.91	5.43	3.15			30	26	6.45	86	8.7	1	1	4.13963			0
486490	53	1	5	158	66	26.4	127	107	5.84	4.85	1.6			26	34	4.56	50	8.7	1	1	3.85216			0
513631	44	1	7	167.5	65.5	23.3	109	74	5	4.41	1.1	1.07	2.44	19		6	76.3	8.7	1	1	4.04928			0
513855	44	2	5	159	62	24.5	124	65	6.47	7.3	4.1	1.76	4.51	19	15	3.81	68	8.7	1	1	2.06434			0
578062	50	1	5	162.5	65	24.6	122	76	5.73	3.97	1.36			31	26			8.7	1	1	4.95003			0
601978	55	2	4	160	75	29.3	131	78	6.69	3.87	1.07	1.03	2.21	21.4	25	4.9	57.6	8.7	1	1	2.04517			0
648447	41	2	7	166	87.5	31.8	144	79	6.72	5.9	1	1.38	3.4	133		3.3	45.7	8.7	1	1	3.98905	3	3	0
663969	54	1	9	162.5	61.6	23.3	151	93	6.24	6.83	2.09	1.78	3.97	105.7	55.3	5.35	68.2	8.7	1	1	2.83368			0
673037	53	1	8	167.2	84.3	30.2	99	76	6.5	5.49	2.87	1.32	3.42	25.7	27.2	5.6	79	8.7	1	1	2.02053	1	2	0
677514	35	1	5	170	76	26.3	109	78	5.46	4.26	1.7	1.15	2.32	86	44	6.98	70	8.7	1	1	4.16153	3	2	0
341278	69	2	8	157	52	21.1	150	106	6.5	6.4	1.4			12		5.8	60.5	8.69	1	1	4.13963			0
47966	71	1	6	170	83	28.7	135	75	6	4.23	0.76	1.42	2.36	12.3		4.2	65.3	8.68	1	1	3.00342			0
264275	46	1	8	166.5	73	26.3	121	80	6.3	4.56	1.79			58			82	8.68	1	1	5.00753			0
385312	34	2	2	169	68	23.8	123	69	6.12	3.63	0.62			10.9	12	4.04	47.3	8.68	1	1	2.68583			0
635329	43	1	3	174	81.5	26.9	107	77	5.86	5.45	2.17			42.4		5.15	89.1	8.68	1	1	3.01164			0
21145	59	2	9	156.7	58.8	23.9	149	86	6.83	5.75	0.86	2.09	3.39	11.4		4.38	53	8.67	1	1	2.07255	3	3	0
226397	53	1	2	174	80	26.4	135	92	6.71	5.69	1.68	1.22	3.43	43.4		5.35	90.1	8.67	1	1	2.03149			0
311401	66	1	8	164	87	32.3	130	76	6.8	3.78	0.96		2.12	19.9	26.5	5.6	89	8.67	1	1	2.97331	1	3	0
24536	46	1	5	171	71	24.3	145	87	6.82	4.6	2.2	1.44	2.65	50	30	5.28	69	8.66	1	1	2.03422			0
11171	30	1	2	168	88	31.2	119	72	4.45	4.24	2.55			126.3	68	3.71	76.4	8.64	1	1	4.73648			0
347663	55	1	3	177.5	86.5	27.5	115	78	4.83					27.1	36.7	5.49		8.64	1	1	3.26899	1	3	0
649463	71	1	8	166.5	68.5	24.7	116	67	6.6	4.47	1.73	1.28	2.77	12.1		5.8	76.42	8.64	1	1	2.0397			0
445683	35	1	8	174	70	23.1	138	82	6.3	4.2	0.58	1.47	2.43	21.1		3.6	81.9	8.63	1	1	2.11362	3	3	0
144056	48	1	7	173	75	25.1	154	78	6.5	4.78	1.58			34		3.9	77.5	8.62	1	1	5.05681			0
541319	41	1	8	153	80	34.2	122	83	4.9	4.06	1.11	0.89	2.36	133	76	4.9	60.5	8.62	1	1	4.12594	3	3	0
635899	83	2	2	165	73	26.8	154	84	6.98	6.73	6.1			20.5		5.2	67.3	8.62	1	1	2.07803			0
217554	75	2	4	159.5	68	26.7	141	68	6.68	6.49	2.62	1.41	3.46	40	34	4.3	72.2	8.61	1	1	2.02053			0
90746	84	2	2	150	60	26.7	179	84	4.93	5.47	1.4	1.06	3.53	22.6		5.28	66.2	8.6	1	1	4.39699			0
114984	33	2	5	150	47	20.9	115	65	4.22	6.4	1.1	1.67	3.61	11	29	4.89	51	8.6	1	1	3.94251			0
144844	43	1	14	176.5	72.4	23.2	102	60	5.73	3.43	1.16	1.11	2.13	11		3.69	70.2	8.6	1	1	2.03149			0
174437	59	2	12	162.5	59.8	22.6	119	69	3.91	6.4	0.8	1.83	4.07	48		5.4	56.3	8.6	1	1	2.54894			0
278001	78	2	11	161.9	51.5	19.6	154	78	6.44	3.43	2.22			17.6		3.69	48	8.6	1	1	2.04244	3	3	0
378123	47	1	11	175.7	88	28.5	125	72	6.68	4.64	2.99	1.19	2.21	25.5	20	4.93	68.6	8.6	1	1	2.0835			0
511001	81	2	5	152	64	27.7	145	86	6.11	5.8	2.5	1.66	3.42	13	18	7.56	89	8.6	1	1	2.89665			0
669438	55	1	5	170	81	28	148	89	5.43	4.2	1.9	1.35	2.8	14	20	4.44	96	8.6	1	1	3.70431	1	3	0
8342	47	1	5	180.5	104.8	32.2	132	99	6.44	5.4	4.2	1.29	3.06	93	45	3.05	92	8.6	1	1	2.91307			0
148882	25	1	5	168	74	26.2	131	64	5.97					50			85	8.6	1	1	2.97331			0
187737	47	1	4	164	66.9	24.9	141	99	6.71	5.37	1.1			21.9			80.6	8.6	1	1	3.00068	1	1	0
195573	68	2	3	155.5	47	19.4	127	73	6.22	5.17	0.86			20.1		6.38	67.2	8.6	1	1	2.05339	3	3	0
212064	44	1	5	169	101	35.4	138	87	5.74	5.8	2.8	1.46	3.66	26	21	5.35	103	8.6	1	1	2.41752			0
212943	84	1	4	171	77.5	26.5	132	66	6.45	4.39	1.68			25.7		4.26	86.7	8.6	1	1	2.04517			0
234066	50	1	13	169	94.9	33.2	141	93	6.79	5.28	2.4	1.03	2.73	28.3		4.25	82	8.6	1	1	2.11088	2	3	0
239159	63	1	5	166	103	37.4	133	79	6.38	3.7	1.1	1.23	2.06	36	25	5.14	100	8.6	1	1	2.84189			0
345372	62	1	7	174	78	25.76	162	97	6.3	5.46	1.23			31		6.4	77.8	8.6	1	1	3.59206			0
363630	30	1	5	173	90	30.1	134	72	6.32	5.42	3.14	1.06	2.92	64	35	3.22	76	8.6	1	1	4.06023			0
393268	52	1	5	180	85	26.2	115	86	6.69	4	1.6			22		5.18	96	8.6	1	1	2.91307			0
416918	62	1	5	164.5	69	25.5	100	68	6.67	3.97	0.82	0.93	2.57	22	27	4.6	63	8.6	1	1	4.88159			0
421211	49	1	2	177	87	27.8	126	84	4.69	4.87	1.57	1.19	2.69	38.4	31.9	5.06	69.2	8.6	1	1	4.03559			0
482450	56	1	6	180.5	91.5	28.1	112	66	6.2	5.25	1.52	1.37	3.09	31		7.1	54.6	8.6	1	1	4.2601			0
491497	57	1	5	159	68	26.9	131	76	5.99	4.05	2.09	0.86	2.44	15		6.59	70	8.6	1	1	3.92608			0
529617	75	1	5	169.5	59	20.5	118	62	6.06	5.69	0.92	1.19	3.71	11		3.75	76	8.6	1	1	4.34497	3	3	0
538641	60	1	5	169	73.7	25.8	137	80	5.59	4.7	1.3	1.43	2.98	30		4.29	72	8.6	1	1	3.57016			0
550689	43	1	2	175	84	27.4	125	90	5	4.7	1.15	1.11	2.97	60	33.2	5.52	76.6	8.6	1	1	3.90144			0
565497	59	1	5	168	82.4	29.2	114	77	5.82	5.81	2.55	0.87	2.39	25	21	5.41	80	8.6	1	1	4.05476			0
569609	31	1	8	175	97.5	31.8	112	79	5.9	6.32	2.46			151.9		5.72	79.4	8.6	1	1	2.00684	3	3	0
570805	47	1	5	173	75	25.1	127	87	5.77	2.79	1.3			27	16	4.83	59	8.6	1	1	3.94251			0
631276	54	1	2	182	68	20.5	87	65	6.23	4.31	0.69			14.4		5.79	66.2	8.6	1	1	4.15606			0
676189	39	2	5	159	71	28.1	130	82	6.99	6	1.3	1.45	3.65	6		4.36	58	8.6	1	1	3.22245			0
683831	57	1	5	173	66	22.1	134	94	6.48	5	1.6	1.26	2.98	34		4.87	92	8.6	1	1	3.02259			0
445003	44	1	2	172	70	23.7	125	86	4.25	6.72	3.19	1.27	4.1	132.7	61.3	4.62	84.6	8.59	1	1	4.1588			0
353873	36	1	5	169	72	25.2	133	74	6.82	4.4	2.7	1.37	2.64	66	39	6	103	8.58	1	1	2.01506			0
593543	56	1	8	158	73.5	29.4	142	86	6.6	4.7	1.76			52		3.1	70.4	8.58	1	1	4.63792	1	2	0
598867	44	1	8	169.7	72.2	25.1	118	78	6.4	4.3	1.89			40	32	5.9	85.5	8.57	1	1	4.71458	3	2	0
116947	51	2	4	158	53.5	21.4	115	68	6.16	5.55	0.89	1.27	3.38	10.9	19	4.47	50.7	8.55	1	1	2.30801			1
445445	74	1	2	166	87	31.6	170	105	6.15	5.42	1.4	1.2	3.47	22.9		2.65	66.5	8.55	1	1	2.59822	3	3	0
94743	47	1	8	174	86	28.4	151	87	6.3	4.07	2.54	1.31	2.16	31.5		4.3	73.9	8.54	1	1	3.10198	1	2	0
230366	74	2	3	158	61.5	24.6	177	98	6.84	9.28	14.93	1.17	1.26	14.7		14.64	214.4	8.53	1	1	2.00958	3	3	0
548944	56	2	9	163.5	59.8	22.37	119	77	6.97	5.59	0.66			102.6		5.17	69.1	8.53	1	1	2.45585			0
94027	56	1	7	170	64	22.15	103	77	5.9	5.94	1.19	1.12	3.34	37		3.8	96.8	8.53	1	1	5.05955			0
548249	60	1	2	176	81	26.1	138	93	6.1	5.21	2.67	0.94	3.01	16.8		4.54	92.4	8.53	1	1	2.08898			0
335098	38	1	8	182.6	100.9	30.3	140	88	6.8	5.19	3.23	1.61	2.67	51		4.3	79.9	8.52	1	1	3.0308	3	2	0
609184	47	1	7	170.5	71.5	24.6	108	75	6.6	4.51	2.62			23.9		4	70.6	8.52	1	1	2.98152			0
310722	42	1	8	172	76.5	25.9	111	75	6.7	5.77	1.48			129.1	58.7	6.3	70	8.51	1	1	2.27242	1	3	0
419482	58	1	7	172.5	72	24.2	131	74	5.4	5.05	6.88	0.7	1.7	17		5.1	69.7	8.51	1	1	5.03217			0
561841	57	1	3	170	70.5	24.39	120	77	6.94	5.61	0.98	1.38	3.37	15.2		6.29	73.3	8.51	1	1	2.0178	1	3	0
92106	66	1	9	157.5	67.4	27.2	122	73	6.5	4.88	5.35	0.89	2.33	73.3		6.01	78.6	8.5	1	1	3.9781	1	3	0
109766	74	1	11	162.9	69.9	26.3	144	83	5.44	3.68	0.77	1.17	2.21	17.1	18.9	4.15	81.3	8.5	1	1	2.00411			0
158754	42	2	3	166.5	76	27.4	131	77	5.21	7.88	2.4			60.2	42.5	2.93	49.6	8.5	1	1	4.19986	3	3	1
166422	84	1	2	170	70	24.2	153	86	6.19	5.04	1.09	1.42	3.41	12.8		7.57	109.6	8.5	1	1	2.06434	1	2	0
243570	61	1	5	170	75	26	121	70	6.56	6.04	2.2	1.3	3.81	51	32	6.55	89	8.5	1	1	2.02053			0
258709	63	1	9	162	80.4	30.64	136	76	6.41	5.12	4.21			54.6		4.13	79.6	8.5	1	1	5.49487			0
366930	40	1	3	171.5	64.5	21.9	144	83	4.75	4.25	1.09			23.7	17.3	3.95	73.7	8.5	1	1	4.00821	1	3	0
494654	53	1	5	170	64	22.1	118	98	4.58	5.1	2.1	1.32	3.36	25		5.27	82	8.5	1	1	3.88227			0
558896	52	1	5	178	75	23.7	160	120	6.48	5.7	3.5	1.29	2.87	26	29	5.8	67	8.5	1	1	2.96235	3	3	0
589524	57	1	5	177	78	24.9	109	71	6.5	4.2	3			23	19	4.59	99	8.5	1	1	3.98084	3	2	0
627479	78	1	9	169.5	89.5	31.15	159	82	6.12	5.12	1.6	1.28	3.07	20.3		5.62	59.1	8.5	1	1	5.60438	3	3	0
637857	87	1	8	166	71.5	25.9	131	73	6.1	4.34	0.94	1.39	2.39	24	40.7	5.8	86.5	8.5	1	1	2.91855	3	3	0
2364	43	1	2	171.5	84.9	28.9	188	120	5.3	4.7	1.7	1.04	3	35.9	17.2	4.4	77.7	8.5	1	1	2.00958			0
5881	65	2	5	157	74	30	155	85	5.8	4.6	1.9	1.54	2.53	33	36	3.94	42	8.5	1	1	3.86311			0
12879	59	1	13	175	94	30.7	156	99	5.29	5.47	7.49	1.04	1.06	34.5	27	6.38	80.2	8.5	1	1	2.00411	3	3	0
28249	50	2	12	164.5	56.4	20.8	150	89	6.68	3.4	2.49	0.91	1.53	21		3.74	69	8.5	1	1	2.88022			0
57327	63	1	5	161.5	66	25.3	125	79	6.53	4.49	2.19	1.34	2.11	22	22	6.25	84	8.5	1	1	3.98905			0
112950	33	2	2	164	78	29	124	71	6.38	4.93	1.64			25.1		2.7	52.3	8.5	1	1	3.87132			0
114062	90	1	5	170	75	26	133	74	4.97	5.5	1.5	1.59	3.05	9	19	4.22	87	8.5	1	1	3.86311			0
114261	39	1	9	163	73.2	27.6	138	92	6.75	4.94	2.11			65.3	39.7	2.82	63.5	8.5	1	1	2.0616			0
126018	30	2	9	163.1	95.3	35.8	165	81	6.53	5.27	1.31			145.6		4.39	38.7	8.5	1	1	2.77618			0
146202	82	2	5	158	59	23.6	165	72	6.79	4.3	1.1	1.37	2.62	16	20		60	8.5	1	1	2.92402			0
199440	50	1	5	169	77	27	126	66	6.96	4.3	0.8			61		3.85	74	8.5	1	1	2.94045			0
274725	37	1	2	179	99	30.9	119	74	6.08	5.08	1.6			109.8	51.7		93.4	8.5	1	1	3.92608			0
279596	41	1	5	167	72	25.8	129	71	5.39	6.22	2.71			41	24	5.78	62	8.5	1	1	4.03012			0
313827	47	1	14	183.5	72.3	21.5	96	56	5.1	3.5	0.77	1.51	1.92	30.4		6.73	91.6	8.5	1	1	2.09446			0
325421	54	1	5	174	74	24.4	149	84	5.57	5.4	1	1.89	2.46	37		3.45	72	8.5	1	1	3.96441			0
357163	61	1	8	180	98	30.2	143	91	6	4.53	2.28	1.07	2.3	22		4.84	73.1	8.5	1	1	4.04928	1	1	0
370411	61	2	9	159.4	66.8	26.3	130	80	6.96	5.35	2.27			13.8	21.1	6.4	58.5	8.5	1	1	2.96235			0
375080	59	1	5	165	62	22.8	131	81	6.58	4.4	1.4		2.88	49		4.64	95	8.5	1	1	2.91581			0
382438	50	1	9	167.6	61.3	21.8	125	78	6.68	4.59	1.98	1.54	2.79	71		3.81	66.8	8.5	1	1	2.68309			0
406378	47	2	3	153	69	29.5	105	71	6.37					13.5				8.5	1	1	2.02053	3	3	0
414843	69	1	2	163	80	30.1	165	100	6.6	6.34	2.75	1.49	3.78	67.8		2.66	69.1	8.5	1	1	3.12115			0
434284	35	1	5	175	80	26.1	125	81	5.33	5.9	3.2	1.39	3.41	78	39	4.08	75	8.5	1	1	3.00616			0
445300	52	2	7	156.3	55.8	22.8	125	72	6.7	4.43	1.45	1.46	2.32	15.3	22.6	4.72	61.3	8.5	1	1	3.09377			0
455098	46	1	2	181	88	26.9	132	102	4.86	6.8	2.88			36.9	24.8		74.6	8.5	1	1	4.9911			0
473672	61	1	7	170	73	25.3	99	67	6.2	7.07	16.01	1.46	2.37	24		6.2	45.8	8.5	1	1	2.03149			0
481227	55	1	5	173	71	23.6	144	97	6.27	4.4	3.9			31		6.7	98	8.5	1	1	3.02533			0
490206	35	2	9	151.8	59.4	25.8	125	79	5.36	6.04	2.12			72.8		3.38		8.5	1	1	2.17659			0
533490	53	1	9	178	84.2	26.6	135	86	5.85	3.82	2.32	1.28	1.86	21.5		5.93	80.7	8.5	1	1	3.25804			0
553566	46	2	9	154.4	66.2	27.8	145	89	6.39	4.35	1.17	1.69	2.59	12.3		4.17	50.5	8.5	1	1	2.05065			0
583742	56	2	3	158	64.5	25.8	110	69	6.8	4.31	0.82			34.4	27.1	7.16	65.7	8.5	1	1	2.06982	3	3	0
585536	44	1	2	166	81	29.4	112	73	6.37	5.66	1.87	1.01	3.06	113.9		5.17	68.5	8.5	1	1	2.7488			0
612694	36	1	5	180	96.5	29.8	133	74	6.85	7.22	2.66			79	47		64	8.5	1	1	5.10883			0
613386	63	1	4	165.5	74.5	27.2	114	81	4.93	5.48	1.45			30.5		3.59	74.2	8.5	1	1	4.25188			0
625571	41	1	5	169	73	25.6	114	71	6.31	4.65	1.3	1.75	2.38	83	43	2.93	77	8.5	1	1	3.06639			0
633291	40	1	3	177.5	90	28.6	119	80	4.45	6.1	2.27	1.04	3.49	76.7	41.3	3.34	76.2	8.5	1	1	3.96441	3	3	0
659089	35	1	5	167	75	26.9	127	85	5.51	5.2	2.5			102	72	5.02	78	8.5	1	1	3.10198			0
682233	31	1	4	176	97	31.3	114	74	5.18	4.85	1.26			32.6		3.81	70.6	8.5	1	1	2.75154			0
55329	65	1	9	170.5	63.3	21.8	121	83	6.86	4.96	2.67	1.52	2.74	23.5		4.54	72.5	8.49	1	1	2.17933			0
109579	44	1	2	167	114	40.9	126	81	6.63	5.99	2.59	0.88	3.31	109.1		5.71	78.8	8.47	1	1	3.21424			0
226438	39	2	8	164	67.6	25.1	105	70	6.9	4.14	0.48			13		3.9	46.8	8.47	1	1	3.93155			1
1074	63	1	6	159	50.5	20	128	72	4.1	9.34	1.08			26				8.46	1	1	2.91307			0
193187	64	1	4	176	71	22.9	124	85	6.71	5.07	4.26	0.98	2.41	34.1			92.5	8.46	1	1	3.15674			0
596051	42	1	2	177	99	31.6	162	120	4.01	5.77	7.46			67.4	43.7	3.21	90.4	8.46	1	1	2.06434			0
66777	69	1	9	173.5	74	24.6	133	65	6.22	4.05	0.75	1.4	2.11	20.9		2.71	67.5	8.45	1	1	5.03491	3	3	0
467854	44	1	8	173.5	101.5	33.7	146	90	6.1	6.22	2.48			76		5.9	63.9	8.45	1	1	3.76454	3	2	1
616647	56	1	8	174	65.5	21.6	146	100	5.8	4.06	0.9			53	51.6	5.1	84.1	8.45	1	1	3.12115	3	3	0
626057	48	1	7	163.5	75.5	28.2	117	70	5.2	4.27	2.16	1.06	1.95	38		5.6	61.9	8.45	1	1	5.06502			0
643642	61	2	9	156.7	78.6	32	128	88	6.57	5.63	1.49	1.85	3.04	84.4		3.74	43.9	8.44	1	1	3.74264			0
388955	56	1	7	158.5	76.5	30.5	127	84	5.8	3.81	3.43			21.6		5.52	100.5	8.44	1	1	2.22313			0
613571	34	1	3	182	94	28.4	102	66	4.91	4.36	2.73	0.66	2.64	19.2		5.83	73.3	8.44	1	1	4.06297	2	3	0
30669	52	1	5	169.5	84	29.2	166	111	6.44	5.4	1.1	1.78	2.51	60		5.05	76	8.41	1	1	2.22861			0
267776	45	1	5	170	71.3	24.7	176	109	6.37	5.2	3.05	1.43	2.41	39	43	6.89	58	8.41	1	1	2.08898			0
329229	40	1	7	176	85.5	27.6	115	80	5.6	7.19	3.88	2.03	4.22	57.7		4.7	66.1	8.41	1	1	2.13552			0
336287	39	1	3	180.5	103	31.6	143	84	5.82	6.54	6.95	1.05	3	85.6	51.3		62.1	8.41	1	1	2.38741	1	3	0
73883	68	2	2	153	70	29.9	159	102	6.22	4.91	3.01	1.18	3.05	14	22.8	6.03	82.2	8.4	1	1	4.12047			0
94587	57	1	2	163	75	28.2	140	93	6.21	4.92	1.02	1.05	3.16	27.1	20	6.19	66.2	8.4	1	1	3.77823			0
199306	36	1	5	177	87	27.8	150	95	5.68	3.9	2.4			52	31	3.57	74	8.4	1	1	3.69336	3	2	0
202658	40	1	2	173	91	30.4	126	98	6.07	5.84	5.57	0.76	2.61	47		4.38	93.4	8.4	1	1	4.21629			0
246114	78	1	5	167.5	94	33.5	148	99	6.63	4.27	1	1.2	2.09	26	34	5.2	71	8.4	1	1	5.07598			0
464538	55	1	9	169	73.7	25.8	107	87	6.4	5.03	4.03			38.9		4.21	85	8.4	1	1	4.6653	1	3	0
626099	75	2	5	149	58	26.1	121	66	6.24	6.1	2.1	1.6	3.65	26	29	5.23	91	8.4	1	1	2.89391			0
4372	56	1	5	181	91	27.8	100	62	6.35	3.7	3.3	1.18	2.23	20	19	6.03	89	8.4	1	1	3.04723			0
25957	44	1	5	172	90	30.3	121	71	4.86	6	1.4	1.35	3.19	47		3.99	70	8.4	1	1	3.04723			0
56569	56	1	4	170.5	75.6	26	125	88	5.83	6.48	4.37			26.9			91.8	8.4	1	1	2.99247			0
86719	30	1	5	177.5	95.3	30.2	134	88	6.07	3.64	1.85			24	20	4.06	80	8.4	1	1	4.16153			0
92482	65	2	5	155	61	25.4	132	106	5.6	7	9.2	1.65	3.81	33	35	3.63	59	8.4	1	1	3.86858			0
110645	56	2	7	170.8	78.4	26.9	124	80	6.1	5.34	0.6	1.82	3.24	73.5	56.6	7.1	49.8	8.4	1	1	3.00068			0
112515	41	1	8	167	80.5	28.9	130	92	6.3	5.45	1.82			25				8.4	1	1	3.00616			0
167520	79	2	5	158	68	27.2	182	90	6.69	6	3.1	1.36	2.66	19	28	4.59	91	8.4	1	1	2.91307			0
171981	56	1	9	165.4	65.6	24	109	70	5.8	4.98	2.29	1.19	2.65	12.9	15.1	5.1	72.3	8.4	1	1	2.04791			0
194259	37	1	5	166.5	72	26	147	77	5.95	5.9	5.57			106	56	5.45	97	8.4	1	1	4.04107			0
196018	42	1	5	166	71	25.8	120	81	5.95	5.6	2.2	1.55	3.4	166	83	4.41	81	8.4	1	1	3.14305			0
209438	39	1	12	174	83.6	27.6	115	73	5.32	5.48	2.14	0.99	3.37	92.1		4.81	71.9	8.4	1	1	3.00068			0
223043	39	1	5	161.5	76	29.1	135	89	6.11	4.94	1.65			61	36	4.77	64	8.4	1	1	3.93429			0
260879	40	1	5	174.5	86	28.2	130	85	6.73	4.34	1.83			45		3.68	62	8.4	1	1	5.0705			0
388121	77	2	5	163	61	23	124	52	6.91	6.4	1.9	1.56	3.86	16		6.69	76	8.4	1	1	3.45243			0
388826	32	1	9	178.7	94.7	29.7	120	80	5.72	4.75	3.37	0.96	2.67	40.9		4.17	69.7	8.4	1	1	2.47502			0
401864	38	1	5	174	92.2	30.5	127	74	6.2	5.84	2.2	0.83	3.21	139	69	6.57	85	8.4	1	1	4.95003			0
424188	60	1	5	180	93	28.7	105	78	4.85	5.5	2.2	1.59	2.14	30	22	3.48	75	8.4	1	1	3.98631			0
462524	56	1	7	160.5	75	29.1	124	83	6.8	5.41	1.32	1.09	3.25	40		5.4	83.1	8.4	1	1	4.4052	1	3	0
467465	60	1	5	177	84.1	26.8	129	82	5.86	3.7	0.7	1.03	2.28	31		5.46	85	8.4	1	1	4.03012			0
519948	47	1	5	170	75	26	104	68	6.51	5.8	5.5			30		5.16	86	8.4	1	1	2.93498			0
527762	50	2	5	150	61	27.1	124	78	5.44	4.89	1.3	1.76	2.45	38	29	3.05	54	8.4	1	1	4.06023			0
537056	64	2	3	150	47.2	21	140	80	6.13	4.5	1.08	1.33	2.71	13.9		6.1	47.7	8.4	1	1	2.89391	3	3	0
544649	45	2	5	162	70	26.7	115	80	5.39	4.8	0.7	1.47	3.23	47	34	4.23	74	8.4	1	1	4.15058			0
563329	23	1	5	187	113	32.2	140	68	4.61	5.5	1.4	1.48	3.5	139	48	4.83	98	8.4	1	1	2.4449			0
576399	58	2	4	161.5	62.5	24	126	89	6.66	6.07	2.32			39	38.1	5.05	59.1	8.4	1	1	2.09719			0
590965	72	1	5	164	74	27.5	158	99	6.7	4.4	0.9	1.2	2.91	19	26	7.07	104	8.4	1	1	3.74538			0
597363	65	1	8	171	83	28.4	166	100	6	5.61	1.4			21		7.4	100.1	8.4	1	1	3.02259	3	2	0
600978	30	1	9	184.5	98.2	28.8	135	88	5	4.7	2.56			39.8		3.7	86.5	8.4	1	1	2.7269			0
601163	86	1	7	166	77	27.9	144	79	6.7	5.62	2.02	0.84	3.29	17		3.48	60.2	8.4	1	1	3.02806			0
673006	50	1	11	171.4	81.5	27.6	115	69	6.83	5.8	2.22	1.11	3.52	35	40	4.51	78.79	8.4	1	1	3.0527			0
505593	58	2	13	166	67	24.3	118	72	5.84	5.3	2.58	1.47	3.11	9.8			50.1	8.39	1	1	3.01437			0
653335	61	1	7	170.5	89	30.62	124	64	6.8	5.61	2.57	1.08	3.1	50		5.1	76	8.39	1	1	5.16085			0
436799	46	1	2	164	69	25.7	154	95	4.94	4.2	1.8	0.89	2.66	33.1		4.07	89.4	8.38	1	1	2.05613			0
127534	41	1	5	173	75	25.1	128	80	6.04	5.9	1.2			43	37	3.43	59	8.37	1	1	2.19302			0
291190	54	2	8	153.9	53	22.3	90	60	5.9	5.69	0.75	2.52	2.98	16	31	4.5	62	8.37	1	1	2.83094	3	3	1
537670	41	1	4	175	91	29.7	129	79	5.59	5.46	2.76	1.15	2.98	68.4		5.96	79.7	8.37	1	1	3.68241			0
551741	60	1	7	168.5	92.5	32.6	106	64	6.5	4.67	1.82	1.52	2.48	81		6.5	99.6	8.37	1	1	2.83368			0
58840	41	1	3	171.5	91.5	31.1	130	72	5.68	5.65	2.12			86.2		5.11	97.5	8.36	1	1	2.94593	1	3	1
331298	48	1	7	174.5	102	33.5	123	71	6.7	4.27	5.08			28		5.7	76.4	8.36	1	1	3.90965			0
338259	41	1	3	162.5	81.5	30.9	144	87	4.81	4.97	6.03			52.4		5.02	72.8	8.36	1	1	2.06708	1	3	0
481909	50	1	3	172	73.5	24.8	141	97	5.36					35.1	27	5.14	72.6	8.36	1	1	3.45791			0
46733	59	1	2	170	75	26	136	97	6.24	6.08	1.71	1.28	4.19	35.5		4.71	112	8.35	1	1	4.02464			0
241261	48	1	2	167	71	25.5	116	79	6.5	4.31	1.43	1.05	3	34.2	27.7	4.77	64.7	8.35	1	1	2.11088	1	3	1
469597	47	1	7	169.5	73.5	25.6	124	74	5.7	5.37	3.52	0.96	2.83	60		6.7	68.8	8.35	1	1	5.07871			0
191013	69	1	3	163.5	64.5	24.1	129	89	5.87	4.95	1.75			14.8		4.95	77.4	8.33	1	1	2.03149	1	3	0
408335	64	1	11	176	71.5	23.1	125	72	5.71	4.71	2.88			16.3		5.94	71.1	8.33	1	1	3.19781			0
412287	39	1	8	165	76	27.9	128	71	6.5	4.96	3.18	1.55	2.73	27.3	25.4	3.9	59	8.33	1	1	2.99521	3	3	0
395521	39	1	8	175	81.4	26.6	136	90	6.1	4.51	4.43			40	32			8.32	1	1	3.7399	3	2	0
672764	65	2	2	154	61	25.7	112	85	5.47	4.62	1			20		4.8	59.2	8.32	1	1	2.91307	3	3	0
122758	47	1	8	164	74	27.5	115	81	5.5							6.2	81.9	8.31	1	1	4.70637	2	2	0
99278	74	1	7	161	67.5	26	118	57	5.4	2.45	0.77	1.04	1.1	23		4.5	65.4	8.3	1	1	3.02806			0
246158	51	2	5	171	69.9	23.9	132	69	5.57	4.2	2.2	1.17	2.57	13	17		66	8.3	1	1	4.08761			0
250337	57	1	5	170	71	24.6	93	59	5.8	5.1	0.68			22			84	8.3	1	1	3.78371	1	3	0
331986	85	1	4	162.5	61.5	23.3	146	81	5.27	5.58	1.1			16.3	20.3	5.23	94.3	8.3	1	1	4.04381			0
338883	46	2	2	157	52	21.1	105	69	6.16	5.08	0.73	1.47	3.08	11.7	20.5	3.57	51.2	8.3	1	1	4.06297			0
448920	58	1	9	171	82.3	28.1	93	68	5.97	5.77	1.63	1.32	3.29	17		5.41	75.5	8.3	1	1	4.82957	1	2	1
509104	62	2	2	164	55	20.4	113	79	6.74	7.49	3.36	1.61	4.56	26.3		5.57	48.7	8.3	1	1	4.846	3	3	0
559658	69	1	3	167	77	27.6	115	65	4.89	6.35	2.75			32		4.77	88.8	8.3	1	1	4.846	1	3	0
657999	55	2	5	156	60	24.7	112	67	6.64	5.6	1.6	1.53	3.37	14	21			8.3	1	1	2.97057			0
18875	47	2	5	158	66	26.4	123	73	4.69	3.7	0.5			18	16	3.04	44	8.3	1	1	3.98905			0
26991	55	1	3	167	58	20.8	170	94	6.58	5.81	1.46	2.13	3.26	47.5	42.1	4.59	62.6	8.3	1	1	4.92266	1	1	0
65698	79	1	5	168	71	25.2	115	69	6.75	5.6	0.7	1.4	3.73	18	29	5.73	103	8.3	1	1	2.81725			0
74892	36	1	2	180	99	30.6	116	83	5.95	6.17	3.78	0.77	3.95	45.2	27.4	4.48	83.6	8.3	1	1	3.06913			0
76003	56	1	5	176	71	22.9	160	90	6.66	6.6	1.8	1.87	3.66	32	24	4.2	79	8.3	1	1	2.95414			0
80949	80	1	5	170	67.9	23.5	169	70	6.76	4.99	2.05	1.51	3.03	24	20	4.66	76	8.3	1	1	4.92266			0
86198	45	1	5	175	76	24.8	116	76	6.52	4.46	1.85			26	23	5.44	67	8.3	1	1	4.04654			0
89042	45	1	2	170	75	26	140	96	6.67	5.01	1.19			15.2	18.3	3.69	66	8.3	1	1	2.29979			0
100351	35	2	5	170	70	24.2	112	74	5.55	4.4	5.5			18	19	5.68	53	8.3	1	1	3.98631			0
114551	35	1	9	180.6	91.8	28.1	99	60	4.87	4.87	1.62			47.5		4.35	77.4	8.3	1	1	2.7488			0
132182	33	1	5	175	118	38.5	121	61	6.2	4.48	4.3	1.33	2.49	25		4.6	84	8.3	1	1	2.02875			0
178825	53	1	3	158	61	24.4	126	82	6.56	4.5	2.34	1.48	2.38	19.2	24.8	5.13	77	8.3	1	1	3.1102	3	3	0
190251	79	1	11	170.8	73.7	25.3	139	71	6.77	4.46	5.93			21	37.5	2.46	81.3	8.3	1	1	2.34908			0
207043	62	2	9	162.5	70.9	26.8	131	91	5.56	5.49	1.31	1.42		71.3	48.6	4.36	63.7	8.3	1	1	3.89596			0
213817	54	1	5	173	74.5	24.9	142	95	6.49	5.46	2.47			22	20	7.04	76	8.3	1	1	3.99452			0
217882	40	1	4	176	93.2	30.1	162	92	4.65	5.78	4.63			70.2			77.3	8.3	1	1	3.01164			0
245624	63	2	5	157	52	21.1	163	71	6.75	5.7	2.7	1.61	2.74	20	28	4.49	74	8.3	1	1	3.86858			0
246883	62	1	4	171	82	28	145	88	5.82	4.58	1.38			20.1		5.92	78.5	8.3	1	1	2.47775			0
269269	34	1	5	179	82	25.6	131	80	5.07	5.8	2.4	1.35	3.19	59		3.61	75	8.3	1	1	3.87406			0
275924	47	1	5	166	81	29.4	129	77	6.31	4.2	2.1	1.34	2.57	36		5.37	87	8.3	1	1	2.0397			0
280065	27	1	5	177.5	114	36.2	123	62	4.18	6.09	1.8			244	121	4.3	61	8.3	1	1	3.84942			0
296987	64	1	4	165	87	32	144	92	6.02	6.3	3.92	1.05	3.59	59.7	47.2	5.15	77.7	8.3	1	1	2.62834			0
298074	70	2	5	155	66	27.5	126	69	4.87	5.3	2.6	1.6	2.59	17	25	4.74	72	8.3	1	1	3.86037			0
330117	55	1	5	172	97	32.8	120	82	5.4	5.9	2.3	1.31	2.98	74		4.31	79	8.3	1	1	2.05886			0
337156	67	1	5	170	72	24.9	113	75	5.41	4.1	1.4	1.6	1.82	16		4.25	72	8.3	1	1	3.10746			0
352214	44	2	5	154.5	67.8	28.4	100	65	5.3	4.19	0.66			32	27	4.52	51	8.3	1	1	3.92334			0
352940	61	1	5	179	83	25.9	154	94	6.26	5.23	2.14	1.08	2.78	12	18	8.17	80	8.3	1	1	4.8898			0
354777	61	1	5	167	70	25.1	110	80	5.8	4.9	2.4	1.28	2.6	25	22		96	8.3	1	1	2.92676			0
367732	61	1	2	178	77	24.3	120	81	6.72	5.98	1.55	1.18	3.45	33.2	24.9	3.48	74.8	8.3	1	1	2.08624			0
441602	54	1	2	166	73	26.5	126	79	6.59	4.74	3.49			35.9	32.5	4.24	63.5	8.3	1	1	2.22861			0
461193	47	1	3	179	81.5	25.4	129	83	6.55	5.43	1.23	1.04	3.19	32.5	24.3	5.12	70.3	8.3	1	1	4.25188	1	2	0
461364	56	1	5	166	77	27.9	148	97	5.3	5.1	0.9	1.8	2.58	31		5.21	66	8.3	1	1	4.06571			0
496307	46	1	8	169.2	77	26.9	108	65	6.4	4.63	1.49	0.99	2.82	40	35.5	5.8	70.3	8.3	1	1	3.15127	3	3	0
520439	69	2	9	160.1	63.6	24.8	143	86	6.23	4.79	2.12			18.6				8.3	1	1	4.12047			0
541738	47	1	2	167	87	31.2	156	105	4.68	3.86	3.89	0.88	1.67	43.1	38.6	3.42	73.8	8.3	1	1	4.12047	3	3	0
586732	59	2	5	155	57	23.7	132	76	5.95	6.1	1.3	1.64	3.48	15	16	4.09	72	8.3	1	1	3.86858			0
597359	48	1	4	166	78	28.3	118	85	5.89	4.92	2.4			117.7		6.93	68.2	8.3	1	1	3.10198			0
548520	57	1	3	176.5	90	28.9	108	74	5.41	5.63	2.41			25.1		3.98	69.5	8.29	1	1	2.89938	1	3	1
588969	61	1	5	173.5	67	22.3	133	77	6.82	3.75	0.85			10	16	7.01	89	8.29	1	1	2.00958			0
170846	46	1	3	177	83.5	26.7	119	86	6.37	4.1	1.3			39		4.56	76.7	8.29	1	1	4.14511	1	3	1
212001	38	1	5	164	92	34.2	137	75	6.97	5.5	0.6	1.56	4.01	68	36	3.19	84	8.29	1	1	2.0178			0
329829	40	2	5	160	76	29.7	168	95	6.95	4.3	1	1.31	2.76	9	14	4.07	45	8.29	1	1	2.02601			0
358049	42	1	8	165.6	80.9	29.5	142	102	5.8	4.53	1.81	1.49	2.35	49		4.3	83.9	8.29	1	1	2.97604	3	3	0
495566	68	1	10	154.5	70.5	29.5	139	80	6.01	5.41	2.83	1.68	2.23	31	32	3.2	76	8.29	1	1	2.25873	3	1	0
84948	50	1	3	173	91.5	30.6	112	85	5.33	4.99	2.8	1.54	2.68	62.6		4.57	72.9	8.28	1	1	5.02122			0
101966	74	1	2	170	79	27.3	153	89	4.91	4.04	0.97	1.05	2.18	29.8		7.01	83.3	8.27	1	1	5.04586	1	3	0
359161	50	1	3	173.5	72.5	24.1	116	85	5.28	4.72	5.16	0.78	1.79	22.8	19.4	5.6	60.6	8.27	1	1	4.87885	1	3	0
381543	48	2	3	155	54.5	22.7	137	90	5.74	4.45	0.86	1.2	2.86	19.2	17.8	6.96	57.7	8.27	1	1	2.12731			0
425148	54	1	8	172	88	29.7	141	74	6.4	5.87	1.15			53	32	5.2	84.6	8.27	1	1	4.0794	3	3	0
343884	71	2	7	157.9	59.7	23.9	117	56	6.4	5.82	1.29			13.9		4.6	51.9	8.26	1	1	2.98973			0
618132	59	2	3	156	57.5	23.6	125	84	4.8	6.34	9.48	1.25	2.2	18.1		4.06	69.2	8.26	1	1	4.2601	3	3	0
668446	42	1	7	174	86	28.41	133	87	6.2	4.75	1.18	1.33	2.45	52		5.2	84.1	8.26	1	1	4.9117			0
536837	63	1	6	162	73	27.8	134	74	6.5	5.49	1.5	1.4	3.27	33		4.5	59.4	8.25	1	1	5.02122			0
277059	66	1	7	164.5	71.2	26.3	121	76	5.6	2.85	1.21			19.3		5.8	83.4	8.23	1	1	2.10267			0
588431	48	1	7	170	90.5	31.3	124	86	6.5	4.42	1.59			26.9				8.23	1	1	2.09172			0
127717	50	2	8	147.5	65.5	30.1	165	98	6.5	4.68	2.64					4.6	47.1	8.22	1	1	3.2115	3	3	0
150003	50	2	8	157	60	24.3	170	93	6.5	3.91	3.88					5.1	57.8	8.22	1	1	3.2115	3	3	0
644896	59	2	7	157.5	50.5	20.4	138	87	4.74	4.93	0.56	1.47	2.67	13	23	5.9	57.5	8.21	1	1	3.12389			0
503702	53	1	12	168	75.9	26.9	110	65	6.76	4.24	0.57	1.69	2.52	28.5	30.3	5.32	88.8	8.21	1	1	3.11841			0
604786	51	1	14	173.5	71.8	23.9	140	82	6.3	5.01	1.41	1.1	3.56	35.6		3.6	71.5	8.21	1	1	2.14648			0
67333	63	1	2	166	73	26.5	142	103	6.48	4.51	1.09	1.14	2.81	18	18.6	5.89	79.8	8.2	1	1	3.98631			0
99023	37	1	2	180	111	34.3	120	71	4.97	5.42	2.66	1.08	2.87	81		4.61	75.5	8.2	1	1	5.09514	1	2	0
105454	57	2	4	161.5	52	19.9	110	71	6.06	5.74	0.98	1.5	3.43	31.3	26.4	7.08	66.7	8.2	1	1	3.81383			0
130664	59	1	4	157.5	71	28.6	144	86	6.59	4.56	1.02	0.99	2.69	36.1		3.71	68.4	8.2	1	1	4.56126			0
411844	77	1	2	177	78	24.9	157	97	6.03	3.89	1.46			16.9	20.5	4.03	76.5	8.2	1	1	3.17864			0
440888	77	1	5	174	83	27.4	183	88	6.45	5.5	1.7	1.59	2.35	32	30	4.66	90	8.2	1	1	3.89049			0
584273	46	1	5	179	78.1	24.4	116	77	6.7	4.73	0.62	1.25	2.57	22		4.94	89	8.2	1	1	4.34497			1
625403	60	1	3	165	75.7	27.8	133	89	5.51	5	1.72			17.7			70.4	8.2	1	1	2.47775	3	3	0
625578	68	1	5	172	70	23.7	123	84	6.76	4.3	1.1	1.16	2.65	22	21	3.71	78	8.2	1	1	3.7755			0
2661	58	2	5	157	70	28.4	177	94	4.86	6	2.8	1.67	3.03	34	30	5.61	49	8.2	1	1	3.86311			0
17802	80	2	8	155.5	52	21.5	122	57	6.9	4.62	1.75		2.51	9	18		53.8	8.2	1	1	2.05613	3	3	0
21165	55	1	2	179	73	22.8	134	85	4.05	5.47	8.6			25.6	26.7	4.24	75.3	8.2	1	1	4.23272	1	3	0
31523	60	1	4	175	83.1	27.1	110	64	6.43	4.01	4.17	0.8	1.59	38.3		4.58	82.3	8.2	1	1	4.98015	3	3	0
42788	51	1	5	168	85	30.1	156	95	6.01	4	1.9	1.05	2.34	24	24	2.71	70	8.2	1	1	2.81725			0
49514	36	1	3	177	87	27.8	137	78	5.68	4.57	1.91			20.1				8.2	1	1	2.98152			0
50070	58	1	4	169.5	69.8	24.3	150	88	6.84	4.33	4.12	0.84	2.17	40.4		3.57	86.4	8.2	1	1	5.07871			0
52205	82	1	5	168	67	23.7	178	79	5.85	4.3	0.4	1.48	2.23	26	36	8.01	85	8.2	1	1	3.87132			0
81804	73	1	4	176	78	25.1	156	73	6.83	3.71	3.27	0.89	1.53	27.6	25.5	5.85	75.3	8.2	1	1	2.62286			0
85312	41	1	2	169	88	30.8	95	73	6.25	4.79	3.85	1.09	2.78	42.7	30.3	4.8	78.2	8.2	1	1	3.01985			0
87552	57	1	5	173	82	27.4	113	74	6.53	4.4	7.4	1.23	2.29	26		5.03	103	8.2	1	1	2.04244			0
114943	57	1	5	163	75.5	28.4	126	84	5	5.77	1.52	1.23	3.13	65	40	3.84	62	8.2	1	1	5.08966			0
132494	73	2	2	142	52	25.8	162	99	5.63	5.83	3.11	1.83	3.23	10.4	21.3	4.17	55.4	8.2	1	1	3.7755			0
133875	63	1	2	170	75	26	121	88	5.53	4.49	2.78	0.95	2.42	18.5	24.1	3.34	79.1	8.2	1	1	2.39836	1	3	0
143714	53	1	5	174	77	25.4	111	63	4.36	4.62	1.3	1.78	2.28	32	27	5.06	65	8.2	1	1	4.0219			0
151772	46	1	5	165	68	25	125	85	6.51	4.83	2.1	1.29	2.49	25	18	7.22	64	8.2	1	1	4.06297			0
156585	48	1	8	166.5	73.5	26.5	118	69	6.1	4.16	2.76			18		3.9	63.9	8.2	1	1	2.00684	3	3	0
185254	50	1	3	171	78.5	26.8	105	72	6.7	4.87	2.08	1.08	2.91	37.8	20.8	3.98	87.2	8.2	1	1	4.0219	2	3	0
191360	78	1	5	168	73	25.9	123	78	5.19	3.5	2.1	1.41	1.95	18		6	89	8.2	1	1	3.86311			0
210134	71	1	5	176	105	33.9	191	104	6.24	5.8	2.2	1.59	3.6	18		4.95	100	8.2	1	1	3.24435	3	3	0
213651	81	1	7	157	61.5	25	146	63	5.8	4.31	1.42	0.93	2.25	18		5.37	82.5	8.2	1	1	3.02806			0
213683	50	2	2	160	57	22.3	115	75	5.25	3.47	1.57	1.42	1.64	14.4	17.7	3.67	56.1	8.2	1	1	4.92539			0
255850	37	1	9	164.4	89.1	33	140	83	4.75	5.02	2.49	0.92	2.83	44	23.9	6.55	116.7	8.2	1	1	4.76934	3	3	0
313195	46	1	5	174.5	98.5	32.3	130	96	6.97	2.45	2.6			20		3.63	66	8.2	1	1	4.19439			0
330068	42	1	4	164	69.9	26	160	88	6.78	4.94	2.62	0.7	3.11	48.8		3.68	89.2	8.2	1	1	3.98631			0
384215	34	1	5	163.5	81.5	30.5	119	78	6.02	4.87	3.95			73		2.94	66	8.2	1	1	5.23751			0
391273	75	1	5	175.5	85.1	27.6	148	70	6.5	5.6	1.1	1.33	3.29	18		5.38	87	8.2	1	1	2.99521			0
392995	41	1	5	174.5	74	24.3	126	72	6.33	5.44	1.02			32	26	4.14	72	8.2	1	1	3.91239			0
417776	72	2	4	156	72	29.6	174	84	6.51	5.22	2.38	1.31	3.16	13.4		6.03	59.8	8.2	1	1	3.91786			0
421043	40	1	4	169	76.8	26.9	166	115	6.03	7.33	4.37	1.08	5.13	86.8		3.44	75.7	8.2	1	1	3.99179			0
453877	85	1	5	163	50	18.8	121	73	6.6	3.1	0.5	1.04	1.78	14	15		74	8.2	1	1	2.92402			0
459869	40	1	8	177	88.5	28.2	133	93	6.3	5.55	1.77			92		3.9	80.3	8.2	1	1	2.87474	2	2	0
460371	68	2	5	157	60	24.3	137	73	6.53	6.1	1.3	1.65	3.49	16		5.77	78	8.2	1	1	3.36756			0
474754	63	2	5	146	56	26.3	135	80	6.2	5.9	0.6	1.66	3.49	12	12	5.39	61	8.2	1	1	3.86585			0
483016	61	2	4	152	53.7	23.2	134	78	6.79	5.6	1.63	1.36	3.24	46	27	6.44	56.7	8.2	1	1	2.04517			0
490939	38	1	5	168	76.5	27.1	144	88	6.18	5.64	9.35			89		4.2	51	8.2	1	1	5.26215			0
491088	63	1	5	171	83.5	28.6	112	77	5.69	4.8	1.8			39	31		100	8.2	1	1	2.86927			0
499110	60	1	5	167	91	32.6	139	86	6.13	4	1.4	1.53	2.35	33	30	5.35	79	8.2	1	1	4.14511			0
514606	60	2	5	160	60	23.4	94	58	4.61	5.8	0.5	1.82	2.9	11		5.4	50	8.2	1	1	3.04997			0
531036	62	2	13	156	56.2	23.1	99	57	6.96	5.34	1.37			18		7.09	56.5	8.2	1	1	2.08898			0
539254	70	1	5	171	68	23.3	160	86	5.44	3.4	0.9	1.08	2.16	16	22	6.31	115	8.2	1	1	2.84189			0
549362	74	1	5	164	74	27.5	140	70	6.22	4.5	1	1.25	2.71	14	22		83	8.2	1	1	2.91855			0
561270	51	1	2	178	78	24.6	128	89	5.97	4.02	2.43			14.4	17.8	4.34	69.4	8.2	1	1	4.58042			0
579791	61	2	3	162	70.5	26.9	154	77	5.89	4.94	2.94	1.25	2.54	67		5.49	48.9	8.2	1	1	4.00548	3	3	1
587196	51	1	2	158	56	22.4	108	70	5.9	4.98	1.73	0.77	3.78	35.8		4.21	72	8.2	1	1	3.96988			0
588058	35	1	7	172.5	69.5	23.4	153	88	5.6	4.14	2.12	1.23	2.11	20		4.3	62.1	8.2	1	1	2.71869			0
593017	77	2	2	148	57	26	159	80	5.15	6.61	2.57	1.08	4.01	23.9		5.48	65.3	8.2	1	1	2.96235	3	3	0
603115	33	1	4	169	71.9	25.2	112	64	4.68	6.52	1.64			16.9		4.91	69.6	8.2	1	1	5.21561			0
615584	57	1	5	174	81	26.8	114	68	6.65	3.8	1	1.13	2.2	12	20	3.02	76	8.2	1	1	2.94593			0
633321	45	2	8	166	76	27.6	113	63	5.2	4.58	1.83	1.1	2.43	20		3.2	49.4	8.2	1	1	2.99795	3	3	1
653643	50	1	5	175	80	26.1	159	78	6.48	6	2.3	1.41	3.34	31	39	3.08	59	8.2	1	1	2.94045			0
667064	36	2	13	159	55	21.8	100	63	5.13	4.85	1.14	1.77	2.88	10		2.9	45	8.2	1	1	2.9514			0
669070	56	2	5	158	63	25.2	127	84	6.31	4.66	6.19	0.74	1.84	18	22	4.01	45	8.2	1	1	4.92813			0
13588	62	1	8	169	79	27.7	122	94	6.11	6.1	3.38	1.75	3.27	25.3	35.4	3.96	80	8.19	1	1	3.04997	1	3	0
570101	51	1	7	168.5	70.5	24.83	118	76	5.7	5.82	1.45	1.41	3.49	25		4.6	76.8	8.19	1	1	5.1937			0
467492	60	1	7	178.5	82.5	25.9	156	103	5	4.5	1.96	1.6	2.52	19.1	25	4	54.6	8.18	1	1	2.90486			0
482683	58	1	8	167.4	66	23.6	107	63	6.9	5.48	0.99	1.77	3.15	28.1	25.4	5.9	87.6	8.18	1	1	2.64476	3	3	0
570895	52	1	8	166.5	74	26.7	105	78	6.6	4.12	1	0.86	2.46	24		4	81.3	8.18	1	1	4.33676	3	3	0
59772	58	1	5	183	105.5	31.5	138	84	6.77	4.85	2.25			26	26	5.42	75	8.16	1	1	2.5243			0
512761	52	1	7	166	96.5	35	127	92	6.4	4.46	3.25			31.3	38.7			8.16	1	1	3.6167			0
531411	53	1	7	171.5	64.7	22	94	63	5.7	4.65	1.65			13.5		6.5	64.3	8.16	1	1	2.00684			0
665010	58	2	2	154	58	24.5	156	93	5.77	6.49	2.11	1.15	4.79	15	14.4	5.65	42.3	8.15	1	1	3.06913			0
183233	64	1	7	179	81.5	25.4	108	64	6	5.69	1.78	1.18	3.28	15		3.3	88.1	8.15	1	1	4.13689			0
468495	45	2	2	150	61	27.1	131	94	6.47	7.04	2.19	1.52	4	22.7		5.42	52.6	8.15	1	1	2.07529			0
656614	70	2	3	155.5	55.5	23	137	76	5.94	7.14	2.05	1.23	4.24	21.3		5.25	57.1	8.15	1	1	2.01232	3	3	0
271215	46	1	5	166	77	27.9	115	83	6.59	4.6	3.7			15	16	5.63	77	8.14	1	1	2.17385			0
283662	79	1	4	169.5	77.8	27.1	108	66	6.93	4.56	0.87	1.42	2.86	22.1		8.2	74.8	8.14	1	1	3.33744			0
340259	53	2	8	169	69.5	24.3	122	73	6.5	5.94	2.52			53	38		46.1	8.14	1	1	4.53388	3	3	0
566279	43	1	8	170	65	22.5	126	73	6.9	3.86	0.89	1.38	2.06	30.4		6.8	74.6	8.14	1	1	2.93224	3	3	1
522994	61	1	6	166.5	93.5	33.7	180	101	6.5	4.62	3.84			20				8.13	1	1	2.93224			0
49803	77	1	7	164	64.5	24	115	61	6.7	3.39	0.94			16.3		5.9	93.3	8.12	1	1	2.07529			0
110754	56	1	5	166	61	22.1	129	83	5.45	3.7	0.4	1.55	1.75	16		4.67	64	8.12	1	1	2.00137			0
253995	49	1	2	168	82	29.1	118	85	6.05	4.62	0.96			21	20.2		71.2	8.12	1	1	4.23819			0
336707	72	2	4	155	60	25	132	87	6.36	5.06	2.14			15.8		6.73	58	8.11	1	1	2.97057			0
282417	33	1	7	186.5	85.5	24.6	148	88	6.3	6.35	1.27	1.81	4.02		32.6	5.4	73.4	8.11	1	1	2.93224			0
286625	43	1	8	167.5	77	27.4	128	73	6.8	5.83	1.91	1.11	3.41	49	28	6.1	68.8	8.11	1	1	4.95825	3	2	0
642933	58	1	8	163	62.3	23.4	121	83	6.4	4.88	2.53	1.25	3.07	20.2	29.4	4.8	72.3	8.11	1	1	2.02601	1	2	0
59905	65	1	9	166	55.5	20.1	104	65	6.81	6.58	1.25			8.7	16.8	4.34	76.7	8.1	1	1	3.14579			0
182768	63	1	5	169	65.5	22.9	116	74	6.68	4.91	1.43	1.04	2.91	17	22	5.58	79	8.1	1	1	4.88159			0
259236	61	1	5	171	63	21.5	122	80	6.5	4.1	0.9	1.31	2.3	15	17	4.26	84	8.1	1	1	2.82272			0
260805	45	1	2	180	95	29.3	132	94	5.65	4.23	2	0.69	2.54	47.9	24.5	3.68	74.7	8.1	1	1	4.90075	1	3	1
348601	70	2	3	152	47.5	20.6	147	78	5.82	6.58	1.49	2.03	4.2	33.8		5.92	64.7	8.1	1	1	4.53114	3	3	0
591460	67	1	3	168	66.5	23.6	126	74	6.44	4.11	2.62	0.62	2.24	16.5		4.41	77.9	8.1	1	1	4.92539	3	3	0
671684	53	2	5	161.5	61.2	23.5	91	70	5.5	3.43	0.74	1.07	2.04	20		4.63	65	8.1	1	1	4.35044	3	3	0
684807	67	2	2	150	52	23.1	175	101	5.57	6.11	1.48	1.22	3.54	16.5		5.24	72.2	8.1	1	1	3.06639			0
13048	54	1	5	179	90	28.1	155	89	6.59	5.7	3.1			32		4.84	89	8.1	1	1	2.90212			0
27844	40	1	5	163	65.8	24.8	132	63	4.9	4.98	1.86	1.08	2.53	81	44	7.17	69	8.1	1	1	5.05407	1	3	0
30876	41	1	2	173	78	26.1	100	69	5.14	4.3	2.41			17.8				8.1	1	1	5.06502			0
47208	51	2	5	160	60	23.4	135	79	5.46	3.8	1.4	1.07	2.22	39	30	3.79	82	8.1	1	1	3.77276			0
48706	48	1	14	170	88.7	30.7	131	84	6.7	6.24	5.44	1.04	2.57	72.1		4.1	68	8.1	1	1	2.13005			0
64091	67	2	2	165	64	23.5	145	81	4.97	5.22	1.47				21	4.81	63.2	8.1	1	1	4.00274			0
67018	34	1	9	176	83.9	27.1	132	78	6.48	4.51	2.47	1.08	2.56	108.4		4.58	73.5	8.1	1	1	2.9295	1	3	0
69383	46	1	7	178.5	87	27.3	118	82	6.5	4.91	1.5	0.91	2.89	118		6.6	79.2	8.1	1	1	3.93429			0
86230	61	1	5	161	89	34.3	169	100	6.4	5.3	2.1	1.35	3.45	23		4.49	64	8.1	1	1	3.84394			0
86602	75	1	5	176	61	19.7	139	107	6.9	5.75	1.31	1.6	3.44	15	25	6.4	99	8.1	1	1	2.00137			0
91523	56	1	11	165.8	71.4	26	134	88	6.35	4.5	0.91	1.46	2.57	16.4		4.34	72.3	8.1	1	1	2.53251	3	3	0
96194	54	1	5	167.5	70	24.9	134	92	6.15	5.3	1.3	1.51	3.16	18		4.7	97	8.1	1	1	3.5948			0
99263	71	2	2	162	69	26.3	143	77	5.77	5.71	1.87	1.35	3.4	15.5		3.88	55.1	8.1	1	1	2.90212			0
103169	58	1	12	159	58	22.8	147	94	6.97	5.19	5	1.39	2.39	13.2		7.07	68.3	8.1	1	1	2.97057	1	3	0
110377	70	1	5	159	67	26.5	143	70	6.64	4.1	1	1.15	2.33	64	58	3.74	77	8.1	1	1	2.85558			0
117434	77	1	5	165	73	26.8	144	80	6.28	5.9	1.1	1.57	3.84	17	18	5.32	119	8.1	1	1	2.89665			0
121817	63	2	5	148	59	26.9	115	89	5.35	6.5	2.9	1.64	3.19	18	21	5.81	58	8.1	1	1	3.86311			0
126234	61	2	5	151	66	28.9	131	75	5.13	6.1	1.8	1.62	3.64	11	16	3.51	70	8.1	1	1	2.90212			0
126623	44	1	5	175	71	23.2	156	93	6.1	2.68	0.9			37	26	4.36	70	8.1	1	1	3.90965			0
127761	50	1	9	174.5	88.1	28.9	124	73	6.91	5.48	1.81	1.36	3.28	37.6	23.1	5.11	89.1	8.1	1	1	3.00616			0
139635	47	1	5	170	82	28.4	137	83	6.03	5.35	1.67			20	25	6.71	88	8.1	1	1	4.02738			0
141530	82	1	7	163	69	26	171	75	6.7	5.36	2.9	1.26	2.78	31		6.6	95.9	8.1	1	1	2.92129			0
146718	35	1	5	173	75.5	25.2	100	73	6.06	6.42	3.43			82	47	4.66	65	8.1	1	1	3.9206			0
165519	58	1	5	170	63	21.8	118	79	6.66	4.3	1.5	1.7	1.9	15		5.1	73	8.1	1	1	2.66667			0
195474	39	1	4	173	89	29.7	169	115	6.25	5.79	1.34			62.2		4.79	65.6	8.1	1	1	2.11362			0
200511	78	1	2	171	83	28.4	133	81	4.81	5.01	5.96	0.79	2.1	12.7		3.55	91	8.1	1	1	4.29021			0
232263	67	2	5	169	79	27.7	152	85	6.18	4.7	1.2	1.25	3.09	33	34	4.47	66	8.1	1	1	3.77276			0
233759	45	1	4	179	85	26.5	138	96	5.43	5.36	1.64	1.39	3	19.4		3.9	88.7	8.1	1	1	3.45243			0
262723	61	2	5	158	55	22	133	76	5.7	5.7	2.1	1.63	2.87	16	34	5.77	66	8.1	1	1	3.86858			0
277922	83	1	9	160.9	63.5	24.5	128	82	6.32	8.25	2.84	1.14	5.44	13.8		6.86	113.7	8.1	1	1	3.07461	3	2	0
321176	69	1	11	170	70	24.2	155	91	5.84	6.58	2.75	1.18	4.16	14.4		5.38	72.1	8.1	1	1	3.03901			0
335946	54	1	5	167	91	32.6	122	73	6.18	6.47	2	1.98	3.41	43	34	8.31	96	8.1	1	1	4.0219			0
345600	61	1	5	156	66	27.1	132	85	6.71	4.07	2.31	1.01	2.14	17	24	5.94	98	8.1	1	1	4.88706			0
366359	51	1	5	169	75	26.3	125	84	5.85	5.2	1.4			43		5.58	96	8.1	1	1	2.91307			0
368933	48	2	2	158	55	22	137	80	6.09	6.32	1.18	1.05	3.85	12		6.39	62	8.1	1	1	4.09035			0
377178	63	1	5	171	82	28	157	87	6.77	4.95	0.66	1.43	2.84	95	73	5.42	64	8.1	1	1	4.88706			0
382622	59	1	7	171	79.5	27.2	139	87	5.25	3.85	2.71	1.41	1.75	26		4.8	60.1	8.1	1	1	2.04517			0
387703	63	1	5	167	66	23.7	129	80	6.24	4.3	0.8	1.53	2.39	19	27	3.79	65	8.1	1	1	3.86311			0
409447	52	1	3	164.5	78.5	29	164	93	6.38	5.61	2.04			25		3.85	62.6	8.1	1	1	2.82546	1	1	0
418784	39	1	3	176.5	86.5	27.8	133	87	5.03	7.4	2.89			206.7	87.8	6.18	83.2	8.1	1	1	4.26283	1	3	0
438459	36	1	5	181	81	24.7	126	85	5.91	4.82	1.32			15	26	5.44	61	8.1	1	1	3.99452			0
440363	60	2	5	161	59	22.8	139	89	6.43	5.6	2.1	1.66	3.62	31	26	5.57	79	8.1	1	1	2.88843			0
446633	25	2	9	170.7	104.1	35.7	130	89	5.94					33.6		3.63		8.1	1	1	3.04449			0
451212	64	1	5	174	73	24.1	140	86	6.73	4.5	2.2	1.35	2.94	25	24	4.12	84	8.1	1	1	4.03559			0
517751	50	1	12	162.5	55	20.8	113	77	6.95	4.78	0.93	1.54	2.67	28	26.1	3.92	69	8.1	1	1	3.06092			0
538650	52	1	5	170	82	28.4	129	80	5.7	5.2	0.8	1.3	3.29	31	34	3.68	78	8.1	1	1	3.76728			0
596265	67	1	5	166	71	25.8	147	93	5.21	5.4	1.6	1.6	3.21	15	17	4.96	94	8.1	1	1	3.88227			0
616933	57	1	2	166	80	29	150	120	6.14	5.94	1.45			22.6		5.92	79.5	8.1	1	1	4.03285			0
618467	29	1	7	184.5	117.1	34.4	139	83	5.55	5.47	1.85			74.4		3.3	78.9	8.1	1	1	2.98152			0
623740	37	1	5	178	91	28.7	121	97	4.89	4.2	1.3	1.08	2.87	36	25	4.05	64	8.1	1	1	4.79124			0
624912	39	1	3	174	90.3	29.8	137	88	6.1	3.67	3	1.1	1.7	50.3		5.44	82.2	8.1	1	1	2.1848	2	3	1
632249	58	1	2	165	66	24.2	135	90	5.11	4.7	2.15	1.06	2.78	14.8	17.8	4.93	76.3	8.1	1	1	5.05955			0
645768	41	1	3	170.5	76.5	26.3	126	79	5.56					22.5	19	5.42	72.2	8.1	1	1	4.75838	1	3	0
645780	34	1	5	182.5	100	30	136	82	4.33	4.6	1.4	1.68	2.11	67		2.74	71	8.1	1	1	2.85284			0
652453	84	2	5	144	49	23.6	114	93	6.49	4.78	1.31	1.2	2.57	14	21	4.89	65	8.1	1	1	4.89254			0
672542	36	1	8	185	86.5	25.3	119	89	6.9	5.83	3.39			129		2.6	78.5	8.1	1	1	3.74538	3	1	1
679314	79	2	5	160	73	28.5	113	71	6.31	5.5	0.6	1.36	3.59	32	31	8	82	8.1	1	1	3.79466			0
2616	58	1	3	179.5	95.5	29.6	142	67	5.98	4.98	1.39	1.08	3.06	17.4	19.5	3.77	75	8.09	1	1	4.88706	1	3	0
612058	36	1	3	167.5	83	29.6	125	82	5.5	5.19	2.88			59.4		6.07	101.3	8.09	1	1	2.90212	3	3	1
524937	72	2	9	156	63.6	26.13	146	87	5.47	4.95	3.11			72.3		3.78	57.9	8.07	1	1	5.02122			0
102733	79	1	4	164	64	23.8	148	88	6.82	4.95	2.89	0.93	2.93	14.5		3.9	67.4	8.07	1	1	3.78371			0
657554	65	2	3	166	63.5	23	139	81	6.26	5.08	1.64	1.42	2.84	24.2		5.33	39.9	8.06	1	1	4.9473	3	3	0
133047	56	1	3	175.5	82.5	26.8	145	99	5.56	5.36	1.57			43.2		4.93	82	8.06	1	1	2.94319	1	3	0
269358	54	1	2	170	66	22.8	132	87	5.44					14	18.2	6.06	75.4	8.06	1	1	3.44969			0
565850	68	1	4	174.5	59	19.4	135	83	6.29	5.96	0.72			19.4	20.6	6.13	88	8.06	1	1	2.17112			0
503052	58	1	3	158.5	56.5	22.5	130	77	6.03	4.53	0.72	1.79	2.63	20.1		4.75	82.2	8.05	1	1	3.41136	3	3	0
546685	65	2	3	156	53	21.8	139	78	6.53	3.85	1.14	1.16	2.17	44.2		5.51	52.2	8.05	1	1	3.06366	3	3	0
556331	61	1	2	175	88	28.7	147	96	5.92	6.18	1.58	1.46	3.7	44.7	40.4	4.93	73.4	8.05	1	1	3.8987			0
148417	59	1	3	168.5	73.5	25.9	144	100	6.76	6.33	4.15			64.9		4.33	73	8.05	1	1	3.21971	2	3	0
341812	53	1	8	175.9	86.5	28	100	72	6.5	4.99	1.79			61.8	45.9		70.9	8.05	1	1	2.42574	3	3	0
390607	76	2	8	155	60	25	156	79	5.7	5.68	1.15		3.57	25	37		54.6	8.05	1	1	3.52909			0
558830	51	1	9	169.2	82.6	28.9	122	88	5.99	5.54	1.54	1.3	3.51	36.5		5.87	57	8.05	1	1	3.96715	1	3	0
598223	86	2	2	156	54	22.2	138	61	5.31	4.37	2.9	0.93	2.18	10.6		3.98	73	8.05	1	1	3.03628			0
384127	57	1	10	163	56.4	21.2	94	55	4.19	5.66	1.05	1.87	3.64	22		5.6	95	8.04	1	1	2.01232	3	3	1
120633	58	1	5	166	59	21.4	130	77	5.24	4.4	1.2		2.77	8		5.18	81	8.04	1	1	2.04791			0
319365	63	1	2	166	71	25.8	135	89	6.94	4.48	1.59	0.73	3.42	42.5	41.4	6.08	80.6	8.04	1	1	2.03422			0
541825	51	1	7	178	79	24.93	109	68	4.8	4.46	1.18	1.08	2.69	44	27	7.7	51.9	8.04	1	1	5.33607			0
318441	63	1	9	164.5	64.3	23.76	129	80	5.48	4.75	3.35			24.6		2.86	83.6	8.03	1	1	5.49487			0
335277	77	2	4	146	52	24.4	137	58	5.85	5.83	0.77	1.33	3.76	16		5.17	57.7	8.03	1	1	2.91581			0
342559	34	1	4	185	88	25.7	105	61	6.79	3.7	1.33	0.95	2.7	45.1	28	4.32	48.3	8.03	1	1	2.13826	1	3	0
501305	62	1	4	167	73.6	26.4	148	80	6.81	6.68	2.82	1.2	4.15	20.5		4.1	70.8	8.03	1	1	2.00958			0
302020	70	1	2	159	70	27.7	144	85	5.73	4.8	1.94			20.7		7.25	91.9	8.02	1	1	2.91307	2	3	0
331252	65	1	6	165.5	70.5	25.7	174	95	5.7	3.54	3.2			28				8.02	1	1	2.93224			0
38686	41	1	2	187	90	25.7	128	86	6.72	5.81	1.69	1.26	3.98	31		4.17	75.9	8.01	1	1	2.83915			0
256559	77	2	2	151	68	29.8	188	93	5.76	7.03	3.08			35.2		3.33	52.4	8.01	1	1	2.09172			0
300960	56	1	3	168	79	28	120	78	4.51	4.79	2.25			33.8		7.03	74.6	8.01	1	1	4.24641	1	3	0
315809	47	1	7	166.5	81	29.2	110	69	5.4	4.49	2	1.05	2.51	81		5.4	83.7	8.01	1	1	2.09172	1	2	0
491667	29	1	8	177.5	114	36.2	129	71	4.2	4.58	2.54	0.89	2.41	50		4.7	91.3	8.01	1	1	4.93361	1	3	0
595755	46	1	9	176.8	87	27.8	148	89	6.74	6.83	2.25			44.5		4.34	70.4	8.01	1	1	2.88569	1	3	0
34850	50	1	2	167	67	24	114	76	3.96	4.64	1.56	1.17	2.9	42.2		4.92	65.4	8	1	1	3.84394			0
74981	53	1	8	162.5	63.5	24	129	79	4.2	4.1	1.23			46				8	1	1	2.97057	3	3	0
105705	66	1	5	169	74	25.9	100	61	4.92	4.1	1.8	1.3	2.34	16	21	3.86	72	8	1	1	3.07187			0
114418	56	1	4	159	74.8	29.6	162	92	5.81	5.65	4.37	1.03	2.98	46.2		5.83	78.5	8	1	1	4.84873			0
136076	74	1	3	176	75.5	24.4	102	73	5.54	4.91	0.73	1.47	2.84	17.6	28.7	7.99	64.7	8	1	1	4.93361	1	3	0
146371	40	2	7	163.2	66	24.78	111	70	5.7	5.12	1.32			13		5.8	41.9	8	1	1	3.78919			0
165510	50	1	5	173	82	27.4	160	99	5.69	4.4	1.6	1.28	2.82	14		4.89	83	8	1	1	3.85763			0
207240	58	1	2	168	80	28.3	115	81	6.72	5.13	2.62	0.52	3.32	129.3		6.04	78.8	8	1	1	4.02464			0
427660	64	1	2	168.1	73	25.8	150	99	6.66	6.05	1.43	0.99	4.06	14.7	15.2	6.9	76.3	8	1	1	4.73101			0
506665	85	2	5	149	58	26.1	170	106	6.82	3.5	0.7	1.01	2.12	13	18	5.8	58	8	1	1	3.78919			0
631549	67	1	2	166	72	26.1	154	95	6.82	7.92	2.02	1.42	4.82	48.1		7.12	82.5	8	1	1	5.04038			0
678358	74	1	5	169	95	33.3	167	73	6.85	3.9	2.4	1.12	2.26	31	31	4.67	83	8	1	1	3.75633			0
1057	56	1	5	169	71	24.9	145	92	6.45	5.4	1.7			23	18	6.72	73	8	1	1	4.87885			0
40250	62	1	5	168	69	24.4	177	98	6.77	6.6	0.6	1.57	3.74	12	26	3.65	91	8	1	1	3.87132			0
87689	79	1	5	169	72	25.2	130	81	6.14	5.7	3.5	1.41	3.67	17	24	3.23	92	8	1	1	3.88227			0
107802	55	1	5	168	75	26.6	119	85	6.4	4.21	2.32			52	36	10.17	90	8	1	1	3.94798			0
112595	34	1	4	164.5	81.5	30.1	113	63	5.43	4.95	2.01	0.88	2.91	84.3		4.51	76.6	8	1	1	4.65435	3	2	0
128132	45	1	5	180	72	22.2	116	90	6.48	6	2	1.5	3.77	26	28	5.77	93	8	1	1	2.0835			0
135048	58	1	2	167	79	28.3	108	72	6.59	4.51	2.28			26.8	22.5	4.02	97.6	8	1	1	2.29979			0
140313	41	1	2	171	81	27.6	114	87	5.94	5.94	4.18			142.9			88.2	8	1	1	3.06639	3	3	0
148822	52	2	5	159	66.2	26.2	120	75	5.2	3.76	0.59	1.15	1.95	14	18	3.67	63	8	1	1	4.88433			0
152684	57	1	9	172.5	78.5	26.4	103	70	6.3	4.48	2.09			15		5.67	75.6	8	1	1	3.31828			0
155982	49	2	9	158.3	55.6	22.2	135	96	6.6	6.4	6.21	0.99	2.32	71.4	35	5.1	55.6	8	1	1	2.02327			0
177017	51	1	5	167	69	24.7	133	89	5.85	3.7	1.8			27	23	2.85	64	8	1	1	4.83778			0
207509	56	1	5	169	68	23.8	131	81	6.59	3.7	2.6	1.33	2.18	24	22	5.15	89	8	1	1	2.93498			0
211776	70	2	5	161	72	27.8	165	81	5.03	5	1.8	1.61	3.06	20	30	5.36	64	8	1	1	3.86858			0
216244	54	1	2	169	84	29.4	129	91	5.17	5.6	4.05	0.9	3.02	60.6	34.1	5.85	94.2	8	1	1	4.99932			0
223253	34	1	5	179	86	26.8	125	77	6.62	3.9	2.9			24	17	4.34	79	8	1	1	2.92402	3	2	0
230495	36	2	11	165.5	78	28.5	127	78	5.69	3	0.61	1.24	1.66	11.5	13.3			8	1	1	2.00411			0
234836	64	2	11	155	67.9	28.3	160	78	5.74	5.8	6.13			16.2		5.91	63.9	8	1	1	2.22587			0
240850	34	2	7	161.4	63.2	24.3	121	89	6	4.42	1.29	1.09	2.48	17		3.6	56.2	8	1	1	3.60301			0
243961	62	2	2	157	66	26.8	134	82	4.62	4.88	0.98	1.56	3.09	19.7		4	46.5	8	1	1	3.50171			0
247113	63	2	5	165	75	27.5	134	92	6.21	5.6	1.8	1.64	3.26	55	36	3.74	42	8	1	1	3.85763			0
249308	41	1	8	172.5	73.5	24.7	105	74	5.8	5.38	2.71	1	3.09	59		4.3	68.4	8	1	1	3.01985	1	2	0
251726	57	1	5	162	81	30.9	158	88	5.38	4	1.9	1.11	2.25	22	22	5.06	65	8	1	1	3.00616			0
258026	38	1	5	166	69.5	25.1	108	78	5.38	5.1	3.4	1.25	2.52	74		4.87	95	8	1	1	3.02806	1	3	0
259279	67	1	5	172	78	26.4	152	103	6.14	5.7	1.6	1.39	2.67	20	22	5.33	112	8	1	1	3.86037			0
259473	35	2	5	164	80	29.7	99	67	4.93	4.3	1.6			23	22	3.65	54	8	1	1	3.98631			0
263686	52	2	6	153.5	63	26.7	132	80	6.7	5.35	2.15			29				8	1	1	2.03696			0
277770	45	1	2	168	73	25.9	162	109	5.84	4.34	1.1	1.13	2.67	132.7	62.7	3.85	60	8	1	1	4.02464			0
278528	42	2	3	168	78.5	27.8	124	81	5.07	5.33	1.46			26.6	21.4	2.91	62.4	8	1	1	3.98631	3	3	0
282220	62	2	7	155	59.5	24.8	103	64	5.32	4.88	0.82	1.67	2.68	16.8		6.6	60.5	8	1	1	2.02875			0
284842	36	1	5	178	70	22.1	127	73	5.83	5.7	0.9	1.57	2.46	43	27	5.8	76	8	1	1	3.90965			0
302720	62	2	5	160	67	26.2	134	77	5.56	4.6	1.6	1.56	2.62	11	12	3.02	44	8	1	1	3.86858			0
309385	68	1	9	163.5	68	25.4	147	84	6.39	4.61	1.33			20				8	1	1	4.12047	3	3	0
320550	60	1	5	178	74	23.4	115	70	6.5	3.66	0.71	1.19	2.18	27	12	5.3	74	8	1	1	2.03696			0
333801	30	1	8	180	91	28.1	133	64	5.3	4.27	0.89			65		4.7	79.1	8	1	1	2.20945			0
345140	59	2	2	152	63	27.3	127	79	4.45	4.82	1.97			29.6			47.9	8	1	1	4.7666			0
347893	38	1	12	179	73.5	22.9	136	80	5.93	6.25	1.3	1.22	3.76	36.2	67.6	2.62	71.8	8	1	1	3.22793			1
371850	59	1	5	180	81	25	122	65	6.35	5.9	1			20	27	6.96	87	8	1	1	3.98631			0
376188	55	2	5	163.5	58.5	21.9	119	80	6.73	6.82	0.43	1.95	4.34	13	17	5.78	45	8	1	1	4.88159			0
378873	73	2	2	165	71	26.1	174	105	5.99	5.57	1.26	1.44	3.56	19.1		3.44	43.8	8	1	1	3.90691			0
400749	28	2	9	165	67.5	24.8	110	73	5.83	4.02	1.61			24.4			60.6	8	1	1	3.00616			0
401575	61	2	5	157	55	22.3	150	71	6.05	4.3	1.4			16		4.99	80	8	1	1	2.4011			0
421720	68	2	3	154	77	32.5	159	69	6.84	4.37	1.69	1.41	2.1	24.1		5.96	72.3	8	1	1	2.00137	3	3	0
424435	39	1	8	167	76.5	27.4	121	76	6.66	6.67	2.58	1.27	4.31	52		4.75	68.2	8	1	1	2.01232			0
428170	50	1	14	178	74.4	23.5	113	71	6.79	5.6	2.09			15.2	18.1	4.32	72.5	8	1	1	2.16838			0
438431	74	1	3	156	58.5	24	138	86	6.25	5.8	1.04	1.93	3.35	18.1		7.99	74.5	8	1	1	2.00137	2	3	0
469601	53	1	4	172.5	71.8	24.1	109	69	6.47	4.39	1.84	1.44	2.53	57.4		6.23	70.4	8	1	1	3.96715			0
479383	60	1	9	169	57.6	20.17	129	90	5.22	5.18	1.52			9.5		5.21	74.1	8	1	1	5.48939			0
504798	60	2	4	156	63	25.9	128	89	5.92	5.37	1.12	1.26	3.86	10.2		5.41	64.1	8	1	1	3.54004			0
530162	55	1	11	176	108.8	35.1	180	114	5.87	3.67	1.67			18.3		5.54	68	8	1	1	2.0835			0
532548	60	1	2	181	85	25.9	93	66	6.28	4.77	2.03	1	2.87	17		5.49	58	8	1	1	4.04381			0
539453	53	1	5	170	76	26.3	130	84	5.99	6.3	0.8			18	18	6.93	64	8	1	1	4.85969			0
551700	41	1	5	164	72	26.8	126	82	6.91	5.2	5.1	1.88	2.64	82		4.62	55	8	1	1	2.84736			0
578489	52	2	5	152	59	25.5	148	75	6.04	6	1.6	1.55	3.92	16	23	5.83	68	8	1	1	2.11636			0
579191	56	1	6	163.5	77	28.8	102	68	5.2	4.76	2.41			73			87.6	8	1	1	3.23888			0
591752	61	1	4	163	68	25.6	140	81	6.88	3.99	2.24	0.86	2.75	18.1		4.09	79.8	8	1	1	3.94524			0
595330	62	1	4	165	67	24.6	134	85	6.36	6.01	1.83	1.28	4.4	25.8	23.2	5.71	68.2	8	1	1	2.54346			0
595576	46	1	5	166	77.1	28	155	87	6.54	5.4	2.1	1.45	3.33	35	23	4.28	78	8	1	1	2.03149			0
602173	58	1	5	170	63	21.8	140	77	6.6	4.3	1.7	1.08	2.32	30	23	3.99	74	8	1	1	2.93771			0
608147	32	1	3	176	83.5	27	139	79	5.65					127.1				8	1	1	3.77276	3	3	0
614327	63	1	9	174.6	90.6	29.7	160	89	6.39	7.06	10.46	1.3	3.65	12.4			94.5	8	1	1	4.03559			0
623452	48	1	8	175.5	89.5	29.1	120	92	6.4	6.51	5.23	1.23	3.01	92		3.8	85.3	8	1	1	2.9514	2	2	0
628369	29	1	9	178.4	95.5	30	130	89	6.55	4.01	1.97	0.81	2.22	78.4		3.75	73.6	8	1	1	3.02806	3	3	0
646291	47	2	5	166	68	24.6	111	62	6.55	5.7	0.6	1.44	3.54	16	16	4.96	69	8	1	1	2.87748			0
161974	82	1	2	165	54	19.8	116	77	4.88	4.11	0.66	1.24	2.39	20.7		5.77	88.2	7.99	1	1	2.77892	3	3	0
488970	67	1	8	146	57.5	27	128	93	6.7	3.65	1.05		1.94	26.8	31.9	5.4	69.6	7.99	1	1	2.67762	3	3	0
61573	57	1	3	175	75.5	24.7	116	70	6.23	4.87	1.98	1.14	2.78	21	18.4	4.86	74.4	7.99	1	1	3.02259	1	3	0
166358	51	1	2	183	103	30.76	131	93	6.14	5.24	0.86	1.12	3.24	60.1		5.48	82.8	7.99	1	1	2.49966			0
297118	30	1	2	186	97	28	112	70	4.49	5.73	2.45			108.3		4.38	71.7	7.99	1	1	3.91786			0
373445	57	1	3	180	95	29.3	143	88	5.66	6.16	1.68	1.09	4.25	26.8		4.11	72.7	7.99	1	1	2.92676	1	3	0
321290	53	1	9	177.5	76.8	24.4	108	64	4.47	6.83	1.47			18.2		6.04	88.3	7.98	1	1	2.03149			0
21242	33	1	3	169.5	79	27.5	188	95	4.81	5.04	1.91			48.4		3.19	77.2	7.98	1	1	4.17796	3	3	0
109506	35	1	6	178.5	84.5	26.5	162	98	5.8	4.9	1.47	0.95	2.59	34.4		4.8	87.2	7.98	1	1	3.25804			0
625849	33	2	2	153	74	31.6	123	76	4.89	4.53	1.55			21.5	22.3	4.46	55.8	7.98	1	1	5.13347	3	3	0
152458	55	1	7	170	76.5	26.5	138	86	6.1	3.66	0.63	1.44	1.97	13.9		4.99	76.8	7.97	1	1	3.10472			0
178860	33	1	7	175	84	27.4	134	82	5.5	5.66	2.25			94.1		7.9	71.6	7.97	1	1	2.45585			0
298813	39	1	6	177	97.5	31.1	118	77	6.1	5.31	2.1	1.49	2.77	35.5		5.5	76.7	7.97	1	1	3.00616			0
434590	59	1	2	169	91	31.86	157	109	6.71	5.17	2.85			31.1			78.8	7.97	1	1	2.09446	3	1	0
240872	62	1	7	176.5	78	25	135	81	6.2	4.62	3.21			35.9		5.1	62.1	7.96	1	1	3.24162			0
2464	63	2	2	157	49	19.9	134	87	4.86	4.73	1.74	1.21	2.68	20		3.38	48.7	7.96	1	1	4.60507			0
31552	43	2	2	153	70	29.9	137	92	6.28	5.13	1.43	1.61	2.79	49.6		6.31	47.5	7.96	1	1	2.12731			0
69870	55	2	5	150	62	27.6	141	76	6.2	5.2	1.1		3.36	53		4.02	59	7.96	1	1	2.01232			0
475933	66	2	8	151	55.5	24.3	141	87	6.3	6.23	1.32		3.56	10.2	19.4	3.6	58.6	7.96	1	1	2.94593			0
549499	34	1	3	168.5	75.5	26.6	115	66	6.62	4.7	2.61			100.1		4.71	85.4	7.96	1	1	2.05065	3	3	0
120718	59	2	7	160.2	63.7	24.82	150	88	5.7	5.81	0.65	1.49	3.4	27		8.1	61.9	7.94	1	1	4.92539			0
110426	47	1	13	171.5	92	31.3	134	91	6.43	4.87	4.13							7.94	1	1	2.06708	1	3	0
298383	64	1	8	161	70	27	136	78	6.8	4.98	5.13	1.27	2.8	86.2		3.5	68.6	7.94	1	1	2.28884	3	3	0
602684	55	2	3	156.5	66	26.9	153	83	6.05	4.84	2.45			29.5		3.03	52.8	7.94	1	1	2.03149	3	3	0
342839	38	1	3	170	76.5	26.5	121	80	4.16	4.15	1.85	1.31	2.22	64.2		6.19	86.6	7.93	1	1	3.78371	1	3	0
495662	65	1	14	166	58.8	21.3	133	87	6.1	5.85	1.21	1.74	3.88	8.7		6.5	78	7.93	1	1	2.02327			0
529442	32	2	11	164	67.5	25.1	120	70	6.12	5.43	2.09			26.4		2.27	57	7.93	1	1	2.77618			0
532771	50	2	7	154.4	63.1	26.5	117	77	6.7	4.81	1.33	0.98	2.81	18	20	5.4	51.5	7.93	1	1	4.76934			0
574011	59	2	2	151	63	27.6	91	65	5.76	5.88	2.36	1.09	3.3	32.4		4.46	38.8	7.92	1	1	2.51335	3	3	0
229352	52	1	7	174	80	26.4	137	87	6.2	6	1.75	0.94	3.73	104		3.8	70.8	7.92	1	1	4.04107			0
139592	37	1	7	171.5	64.5	21.9	113	87	5.5	4.08	1.04			13		7.1	89.3	7.91	1	1	4.08487			0
237811	63	1	2	164	75	27.9	106	76	5.57	6.19	4.93	1	3.12	38.5		5.39	80.5	7.91	1	1	2.84736	1	3	0
321039	60	1	13	171	83.8	28.7	120	73	6.75	4.71	4.8	1.03	2.25	33.1	28.4	7.07	69.8	7.91	1	1	2.11636	3	3	0
563822	69	2	8	142.5	45	22.2	112	67	6.5	5.49	2.01		3.18	15	29		58.2	7.91	1	1	3.72074	3	3	0
584658	58	1	7	166.5	72	26	135	88	6.6	4.86	2.65			20.8	27.9	3.4	63.2	7.91	1	1	2.05339			0
620465	25	1	7	168.5	66.5	23.4	117	60	5.8	3.85	0.41	1.23	2.47	30.1		4.1	64.3	7.91	1	1	2.13279			0
18795	50	2	5	156	54	22.2	98	71	6.34	5.4	4.4	1.3	2.99	21	20	3.45	46	7.9	1	1	2.49144			0
127662	60	1	9	171.5	76.2	25.91	143	102	6.73	4.13	1.14			21.2		4.47	84.1	7.9	1	1	5.48939			0
151186	54	2	5	159	66.5	26.3	144	83	6.6	6.28	1.6			36	23	3.65	38	7.9	1	1	3.96715			0
253839	70	1	2	166	62	22.5	160	82	6.57	5.06	1.52	1.09	3.22	18.8		2.31	83.3	7.9	1	1	2.57084			0
295199	62	1	5	161	61.8	23.8	134	79	5.93	5.49	0.76	1.15	2.68	15	16	4.95	82	7.9	1	1	4.87885			0
538339	61	1	4	172.5	70.6	23.7	119	73	5.96	4.86	1.86			18.5			85.1	7.9	1	1	2.97878			0
544538	64	1	3	167.5	71.5	25.5	159	69	6.77	4.68	2.22	1.32	2.53	49		6.67	75.7	7.9	1	1	4.36687	2	3	0
618164	67	2	3	159	62	24.5	127	88	6.75	6.9	1.92	1.66	4.59	17.8		6.65	67.2	7.9	1	1	4.53114	3	3	0
643511	67	1	8	171	71	24.3	125	88	4.9	2.66	0.42		1.51	10.4	17.3	9.1	89.7	7.9	1	1	2.81999	3	3	0
27259	44	2	9	152.5	60.5	26	130	69	6.28	3.5	0.81	1.44	1.99			3.45	56.9	7.9	1	1	2.9514			0
30464	65	1	2	170	62	21.5	117	81	4.49	4.28	2	0.9	2.17	14.7		4.55	65.7	7.9	1	1	5.04312	1	3	0
57101	49	1	4	174	94.6	31.2	115	85	5.43	5.99	1.96	1.21	3.81	40.9	24	5.68	66.6	7.9	1	1	4.71184			0
80587	62	1	5	171	67	22.9	159	87	6.76	3.6	1.8	1.39	2.14	20	23	5.03	83	7.9	1	1	3.85763			0
85524	75	1	9	170.7	75.5	25.9	150	78	6.39	4.99	2.14			6.8		5.12	72.1	7.9	1	1	3.08556	3	3	0
113426	49	1	5	167.5	81	28.9	121	71	5.5	4.6	1			54	43	4.57	57	7.9	1	1	4.18891			0
123497	45	1	5	171	73.3	25.1	130	83	5.93	5.76	1.84	1.42	3.21	26	24	6.32	73	7.9	1	1	4.00274			0
131072	60	1	5	161.5	73	28	152	92	6.77	8.06	1.25	1.5	4.91	26	28	7.46	134	7.9	1	1	4.91444			0
141156	71	2	9	153.3	70.4	30	160	95	6.58	4.24	4.59			43.8				7.9	1	1	4.00821			0
142469	59	1	7	161.5	80	30.7	125	81	5	5.31	0.98	1.12	3.18	47		5	50.6	7.9	1	1	4.04928			0
147207	50	2	5	152	57	24.7	121	73	6.38	4	1.5	1.32	2.41	18	12	4.07	49	7.9	1	1	2.06434			0
148117	65	2	5	166	70	25.4	143	81	6.4	4.4	1.7	1.4	2.69	21	20	4.59	62	7.9	1	1	2.88843			0
156413	73	2	4	148	56	25.6	201	90	5.11	6.61	2.65	1.12	4.01	86.8	77.2	3.9	57.4	7.9	1	1	2.62286			0
161991	64	1	5	165.5	69.1	25.2	129	79	6.25	4.6	0.7	1.25	2.98	13	19	7.24	82	7.9	1	1	3.75359			0
163788	47	1	7	166.5	64	23.1	132	91	6.24	5.6	1.41	1.78	3.27		32.4	5.6	74	7.9	1	1	2.08898			0
203947	79	2	4	145	60	28.5	135	77	6.2	5.66	2.27	1.27	3.11	12.4	22.1	5.16	64.1	7.9	1	1	2.05065			0
213000	42	1	5	164	71	26.4	143	90	5.11	4.7	2.1			39	27	4.36	101	7.9	1	1	4.13142			0
219398	50	1	5	173	83	27.7	115	76	5.67	5.2	1.1			45	24	5.52	62	7.9	1	1	3.97262			0
225391	43	2	5	149	67	30.2	127	85	6.98	4.6	1.7	1.46	2.59	102	56	4.42	77	7.9	1	1	2.00958			0
234635	57	1	3	172.5	84	28.2	150	87	5.63	5.49	2.26	1.14	3.12	46.2		6.53	63.2	7.9	1	1	3.80014	3	3	0
236570	79	1	5	166	82.5	29.9	143	72	6.12	5.45	3.53	0.98	2.61	18		5.77	75	7.9	1	1	4.94182			0
247391	59	1	4	171	86	29.4	131	77	6.25	4.59	1.6	1.31	2.72	82.1		4.98	84.7	7.9	1	1	2.05886			0
253690	63	1	2	166	76	27.6	115	84	6.41	6.18	2.09	1.2	4.1	55.5		7.35	100.1	7.9	1	1	3.12115			0
256547	75	2	5	157	74	30	169	94	5.43	4	1.7	1.49	2.23	22	32	4.36	89	7.9	1	1	3.84668			0
288780	67	1	5	166	99	35.9	134	91	6.64	5.1	3.3	1.32	2.95	40	34	8.3	168	7.9	1	1	3.77276			0
289901	43	1	2	172	88	29.7	137	90	6.04	4.34	7.02			43.5	21.8	4.58	86.1	7.9	1	1	2.29979			0
297327	67	1	5	170	69	23.9	132	72	6.02	6.9	3.6	1.52	3.63	33		4.97	76	7.9	1	1	3.86037			0
298887	69	2	11	153.6	77.4	32.8	185	85	6.7	5.16	2.45			62.7		4.8	49.4	7.9	1	1	2.00137	3	3	0
304278	56	1	8	176	64	20.7	115	72	6.3	4.96	0.56	1.71	2.44	19	10	3.7	53.6	7.9	1	1	2.0616	1	3	0
306732	53	1	5	171	67	22.9	148	78	6.84					15			75	7.9	1	1	2.92676			0
313400	46	1	3	172.5	102.5	34.4	135	86	5.9	4.54	1.66	0.85	2.45	111.8		5.85	73.6	7.9	1	1	3.59206	3	3	0
318773	72	2	5	156	61	25.1	150	92	5.9	4.9	2.6	1.55	2.5	17	25	5.3	49	7.9	1	1	3.86311			0
323309	31	1	9	178.2	91.7	28.9	136	75	6.43	5.12	3.51	0.98	2.55	75		4.94	62.1	7.9	1	1	2.95962			0
336483	54	1	5	169	71	24.9	121	93	6.49	6.65	14.36			59	34	10.34	69	7.9	1	1	4.06845			0
347062	72	1	5	170	73	25.3	128	73	5.97	3.8	2.2	1.62	1.97	63		3.25	95	7.9	1	1	3.01711			0
349961	50	2	2	159	57	22.5	121	83	5.24	5.14	1.37	1.26	3.22	14.9		3.47	55	7.9	1	1	4.02738			0
375588	46	2	2	171	58	19.8	121	78	6.09	3.25	0.33	1.37	1.83	14.1		6.2	65.6	7.9	1	1	5.06502			0
385300	61	1	5	162	62	23.6	121	71	5.63	3.89	1.5	1.68	1.96	27	34	4.22	52	7.9	1	1	4.19439			0
390916	58	2	7	159.6	53.9	21.2	106	62	6.3	5.64	1.04			11.8		8.2	50.2	7.9	1	1	2.3436			0
392521	49	1	2	183	93	27.8	109	75	6.56	5.64	2.52			15.4	16.3	4.46	60.7	7.9	1	1	2.22861			0
395777	40	1	9	168	65.2	23.1	110	63	5.41	5.11	1.29			37.6		6.04	88.5	7.9	1	1	3.74264			0
398654	58	2	5	154	76	32	170	75	6.79	5.5	2.5	1.59	2.81	21	23	4.34	51	7.9	1	1	3.86858			0
403818	43	1	5	171	70	23.9	123	81	6.2	4.64	1.6	1.54	2.68	125		7.2	85	7.9	1	1	2.06982	1	3	0
416505	66	1	2	158.5	67.6	26.9	117	78	5.09	4.76	2.19			23.7		3.75	63.4	7.9	1	1	4.73101			0
418219	27	1	5	170	117	40.5	119	58	5	4.96	1.45	1.59	2.85	107	33	4	70	7.9	1	1	2.03149	1	2	0
420661	42	1	2	171	80	27.4	133	92	6.43	7	4.07	0.86	4.52	51.4	33.2	4.83	65.2	7.9	1	1	2.38467			0
426610	71	1	11	172.5	71.1	23.9	161	86	6.43	4.96	2.63			45.2	33	5.56	90.3	7.9	1	1	2.2423	3	3	0
433792	53	1	4	154.5	71.6	30	141	89	6.04	5.14	2.86			35.6	29.4		68.6	7.9	1	1	5.00753			0
449665	66	1	5	172	59	19.9	161	83	5.77	5.5	1.4	1.59	3.09	11	20	5.22	81	7.9	1	1	3.87132			0
467927	63	1	3	161.5	55.3	21.2	151	65	6.2	3.84	0.73			25.9	21.9		77.6	7.9	1	1	2.55168	3	3	0
479569	54	1	5	170	82	28.4	154	96	6.02	6.7	2	2.12	3.71	59	36	3.61	93	7.9	1	1	3.99452			0
488514	55	1	5	163	70	26.3	127	71	5.65	4.8	1			40	36	5.52	85	7.9	1	1	2.06708			0
501422	51	1	9	169	77.3	27.1	108	66	5.46	7.24	5.04			68.5		4	74.7	7.9	1	1	5.00205	1	3	0
511028	63	2	5	152	56	24.2	133	77	4.95	6.3	1.1	1.43	3.27	28	27	3.37	61	7.9	1	1	3.86585			0
517617	32	1	3	166.5	57.5	20.7	138	98	5.36	5.79	1.44			24.4	24.3	4.65	78.8	7.9	1	1	4.01095	2	3	0
522286	58	1	5	167	66.2	23.7	150	100	5.31	4.17	3.57	0.85	2.01	20	24	7.02	94	7.9	1	1	3.93429			0
524801	40	1	9	172.8	74.5	24.8	139	88	6.27	5.37	1.75	1.15	3.05	151.4	71.1	6.06	84.9	7.9	1	1	3.42231			0
525131	58	2	11	156.5	57.5	23.5	142	77	6.44	5.58	1.28			19.7	20.1	7.48	59.1	7.9	1	1	2.32717	3	3	0
527078	69	1	5	167	62	22.2	133	78	6.63	4.1	0.8	1.43	2.41	21	22	5.21	80	7.9	1	1	3.86311			0
545315	36	1	9	177.1	74.6	23.8	123	74	6.59	4.47	1.15	1.27	2.93	29		5.58	76.9	7.9	1	1	2.0835			0
563704	40	1	4	174	81	26.8	140	96	6.69	4.63	2.33			24.7			88.2	7.9	1	1	3.0089			0
570526	63	1	5	175	76	24.8	129	72	6.39	5.8	1.4	1.56	3.54	19	14	5.27	89	7.9	1	1	3.61123			0
576586	50	2	9	162.8	87.5	33	154	86	6.09	5.34	3.34	0.94	2.94	55.6	37.4	3.17	55.1	7.9	1	1	2.91855			0
579264	57	1	2	177	77	24.6	114	72	4.98	3.69	1.64			22.6	21	6.08	75.2	7.9	1	1	5.03765	1	3	0
604429	40	1	2	172	91	30.8	122	93	6.74	5.19	1.66			17.7	23.9	3.98	62.5	7.9	1	1	2.06982			0
612068	33	1	5	179.5	69	21.4	129	82	6.12	6.65	3.61			21	24			7.9	1	1	3.92882			0
615490	61	1	5	170	79	27.3	101	60	5.64	4.8	2.2	1.2	2.3	20	17	2.91	82	7.9	1	1	2.93498			0
622158	57	1	5	159	64	25.3	110	73	5.27	4.4	1	1.2	2.29	19	20	5.59	68	7.9	1	1	3.02533			0
622694	58	1	2	173	91	30.4	125	88	4.37	7	2.44	1.3	4.22	37.3		5.15	79.7	7.9	1	1	5.17454			0
635199	41	1	3	175.5	71.5	23.2	103	67	4.13	5.27	1.91	1.36	2.8	42.5		3.58	75.5	7.9	1	1	2.97878	3	3	0
635650	79	1	5	167	73	26.2	139	79	6.81	5.41	1.48	1.25	3.42	19	13	4.11	96	7.9	1	1	2.05613			0
651190	37	1	5	169.5	89.9	31.3	122	73	6.38	4.9	1.07	1.21	3.07	40		3.22	69	7.9	1	1	4.97467			0
655818	52	1	5	166	79	28.6	124	89	6.34					41				7.9	1	1	3.25257			0
559898	56	1	9	161	71.4	27.5	157	101	6.48	5.96	2.97			27.7		5.29	95.4	7.89	1	1	2.11362	1	3	0
635552	53	1	3	157.5	68	27.4	140	92	6.96	5.64	5.06	0.89	2.36	47.9		6.36	65	7.89	1	1	2.56537	1	3	0
2829	50	1	9	173.9	78.4	25.9	132	81	5.08	4.37	0.7			17.2	18.7	6.39	74.6	7.89	1	1	3.17317	3	3	1
54055	37	1	5	172	85	28.7	134	84	5.89	4.29	4.02			36	32	4.02	76	7.89	1	1	3.65503			0
371852	59	1	7	172	68.5	23.2	136	88	6.6	3.98	0.56	1.39	2.34	11.9		3.9	77.4	7.89	1	1	2.52977			0
519003	90	1	7	167.5	69.5	24.8	126	61	5.9	4.14	0.72	1.26	2.37	12		5.08	65.8	7.89	1	1	4.1588			0
531611	43	1	3	167.5	95.5	34	133	90	6.94	4.47	0.95	1.29	2.5	118.7	42.9	5.29	82.9	7.89	1	1	2.09172	3	3	0
612800	38	1	9	187.9	109.1	30.9	142	90	6.4	5	2.87			97.8		2.85	70.3	7.89	1	1	2.78439	3	3	0
620716	57	2	3	160	68.6	26.8	127	75	6.84	4.86	1.03			34.6			58.5	7.89	1	1	2.1191	3	3	0
118573	55	1	3	171.5	81.5	27.7	137	89	6.58					21.8				7.88	1	1	2.02053	3	3	0
76012	52	1	8	168.5	75.5	26.6	135	100	6.7	3.72	1.55			51	34	4.6	67.6	7.88	1	1	3.96715			0
112007	69	1	12	166.5	76.4	27.6	121	78	6.13	3.63	1.44	0.93	1.96	33.9	24.4	4.05	75.3	7.88	1	1	2.43121			0
425199	28	2	7	163.4	58.9	22.1	102	69	4.5	4.05	0.87			33.4		3.7	50.7	7.87	1	1	2.96783			0
191855	63	1	5	169	71	24.9	134	77	5.53	4.1	2.3			12	13	3.88	73	7.87	1	1	2.02875			0
404153	43	1	8	176.6	94	30.1	125	73	6.6	4.27	1.81	0.83	2.58	38.4		5.25	72.8	7.87	1	1	3.13758	1	3	0
172518	63	1	9	181	85.8	26.19	137	67	6.96	4.49	0.79			11.9		7.09	57.1	7.86	1	1	5.49487			0
32237	45	1	7	167.7	71.6	25.46	134	88	5.4	6.95	3.32			93		3.2	69.4	7.86	1	1	5.16085			0
593864	61	2	4	148	64	29.2	149	115	6.06	5.4	2.64	0.9	3.8	62.7		3.29	49.4	7.85	1	1	4.00548			0
97970	50	1	10	161.5	59	22.6	91	65	5.98	5.22	2.83			21		5.9	95	7.85	1	1	2.24504	3	3	0
193612	49	1	2	173	81	27.1	104	73	6.42	2.85	1.39	0.94	1.68	26.1	24.4	4.77	66.9	7.85	1	1	3.45243	3	3	0
226300	60	1	3	177	87	27.8	122	85	6.48	5.13	2.13	0.94	3.23	30.8	20.3	7.04	71	7.85	1	1	3.8987	1	1	0
655485	58	1	7	178	81.5	25.7	125	86	6.3	5.12	1.6	1.58	3.31	29.5		5.9	75	7.85	1	1	2.04244			0
659356	39	2	8	157	80	32.5	131	73	6.7	4.88	1.93			70				7.85	1	1	4.41889			0
501419	69	2	2	165	69	25.3	164	86	6.71	5.58	2.26	1.44	3.02	18.8	21.4	4.66	67.7	7.84	1	1	2.96783			0
47490	51	1	2	175	72	23.5	114	81	5.57	5.43	1.27			22.7	25.5		75.6	7.84	1	1	2.31075			0
58847	53	1	4	167.5	73.8	26.3	120	68	5.06	4.36	0.57	1.52	2.54	15.9		5.43	88.5	7.84	1	1	5.02122			0
267045	35	1	7	182.5	86.5	26	129	86	6.1	4.91	1.53	1.44	3.04	36.2		5	76.8	7.84	1	1	2.5024			0
324454	67	1	8	171	91	31.1	152	105	6.7	4.43	1.77		2.55	27.8	35.6	4.13	81.7	7.84	1	1	2.6475	3	2	0
380353	61	1	3	174.5	91.5	30	170	88	6.38	4.77	1.76	1.15	3.06	18		6.6	80.1	7.84	1	1	3.92882	1	3	0
334570	49	1	5	163	70	26.3	106	64	5.58	4.7	1.8	1.38	2.98	14	14	4.19	86	7.83	1	1	2.0178			0
474232	31	1	9	170.4	90.2	31.1	126	63	4.73	6.44	3.96	0.81	3.22	245.4	98.8	4.2	81.3	7.83	1	1	4.94456			0
38612	49	1	2	164	59	21.9	100	74	6.44	4.95	3.67	0.91	2.51	52.3		7.18	55.4	7.82	1	1	4.22177			0
105253	52	1	2	175	83	27.1	124	87	5.12	5.83	2.95	0.7	3.54	13.3		3.33	82.8	7.82	1	1	3.88501			0
220722	55	1	5	166	80	29	137	66	6.71	4.2	2.7	1.33	2.38	50	32	4.94	76	7.82	1	1	2.01232			0
284100	70	2	3	167.5	56	20	138	76	5.09	6.99	1.31			9.9		3.72	59.9	7.82	1	1	2.77344	3	3	0
473073	55	2	4	160	58	22.7	147	70	6.46	4.9	1.04	1.39	3.21	18.1	28	5.52	45.9	7.82	1	1	2.0178			0
315308	48	1	9	175.7	73.9	23.9	143	112	6.59	5.06	1.92	1.33	3.07	26		7.63	66.9	7.81	1	1	2.91581	1	2	0
435003	55	2	8	154	69.5	29.3	116	83	6.8	6.89	3.15			18		4.7	58.2	7.81	1	1	4.88706	3	3	0
474022	60	2	4	164	50.8	18.9	101	66	6.61	6.6	3.44			37.5	32.7	4.42	56.3	7.81	1	1	4.01916			0
525202	58	1	8	171	75	25.6	115	66	6.2					27.6	25.5	7	59.1	7.81	1	1	2.23956			0
28540	44	2	2	165	77	28.3	125	88	6.35	5.31	1.33			14.3		3.78	50.2	7.8	1	1	2.987			0
39200	41	1	4	167.5	75.8	27	112	65	5.31	6.45	2.39	1.16	4.16	37.7		3.78	81.9	7.8	1	1	3.01164			0
67243	52	1	5	170	72.1	24.9	102	70	6.68	4.95	0.81	1.2	2.81	29		5.16	70	7.8	1	1	4.9473	3	3	1
234464	66	1	5	166	88	31.9	160	91	6.7	4.6	1.5	1.59	3.08	25	31	3.67	71	7.8	1	1	3.85763			0
278390	60	1	8	161.5	71.5	27.4	136	91	6.4	4.3	1.25	0.89	2.46	28		3.7	79.2	7.8	1	1	3.08556	3	3	1
371071	55	1	5	176	80	25.8	134	93	6.87	4.6	2.1		2.96	10		4.43	92	7.8	1	1	2.91581			0
386194	65	1	5	175	70	22.9	112	62	6.75	4.82	0.8	1.72	2.39	23		3.27	60	7.8	1	1	2.92402			0
393055	60	1	2	170	71	24.6	141	81	6.43	3.69	1.03	1.12	2.07	15.6		4.69	73.5	7.8	1	1	2.69952			0
423509	54	2	5	165.5	61.5	22.5	105	66	5.56	5.26	0.64			12	25		67	7.8	1	1	3.52361			0
456546	51	1	2	170	80	27.7	115	79	6.42	4.78	1.6			37.8	30.3	3.42	67.3	7.8	1	1	2.29979			0
492774	57	2	5	162	59	22.5	145	114	5.32	5.3	1.4	1.43	2.94	9	16	3.84	65	7.8	1	1	2.84736			0
521775	54	1	13	154	65.7	27.7	126	70	6.84	4.97	1.46							7.8	1	1	3.00616	3	3	0
522232	73	1	2	165	65	23.9	130	82	6.86	4.58	1.61	1.23	2.65	61.6		5.4	84.8	7.8	1	1	2.56263			0
541784	65	2	4	139	45	23.3	134	98	6.65	5.3	1.16			17.7		6.05	54.8	7.8	1	1	3.86858			0
573966	56	2	5	155	61	25.4	125	73	6.59	4.4	0.6	1.19	2.78	52	41	4.01	68	7.8	1	1	3.75633			0
622793	47	2	5	171.5	80	27.1	119	78	5.54	6.1	2	1.66	3.27	7	20	5.11	55	7.8	1	1	2.19576			0
2976	54	1	2	167	64	22.9	105	74	5.31	4.31	0.89	1.23	2.21	48.3		5.75	69.2	7.8	1	1	4.24914			0
10104	74	2	9	154.6	74	31	141	75	6.12	5.4	1.47			36.4				7.8	1	1	4.00548			0
24325	66	1	9	166.5	69.9	25.2	136	83	5.81	4.83	2.35	1.2	2.82	21.5		4.19	67.6	7.8	1	1	2.0178			0
33961	35	1	5	174	70	23.1	144	78	4.63	4.27	1.4			32	31	4.13	49	7.8	1	1	3.88775			0
49931	81	1	5	167	76	27.3	168	74	5.79	3.6	1.1	1.61	1.81	10	24	5.03	82	7.8	1	1	4			0
69935	64	1	7	178.5	66	20.7	158	84	6.8	5.02	2.83	1.12	3.01	15.7		5.9	77.6	7.8	1	1	2.03149	1	3	0
77679	52	1	2	168	61	21.6	135	83	6.61	5.75	1.55			28				7.8	1	1	5.17728	1	2	0
86793	62	1	5	164	88	32.7	137	87	6.4	4.6	0.7			35	38		115	7.8	1	1	3.00068			0
105522	61	1	5	164	71	26.4	151	94	6.42	8.5	2.3	1.55	5.07	41		5.59	92	7.8	1	1	3.86037			0
106449	50	1	5	177	80	25.5	144	85	6.54	6	1.6	1.65	3.76	40	24	5.95	75	7.8	1	1	4.08487			0
110506	64	1	2	168	68	24.1	119	56	6.1	5.18	0.96	1.08	3.16	18.3		6.92	76.7	7.8	1	1	3.87406			0
119913	45	2	5	159	58	22.9	143	85	5.82	5.2	3.2	1.78	2.38	20		3.74	55	7.8	1	1	3.86311			0
150290	78	2	5	166	64	23.2	150	86	6.42	4.4	1.4	1.39	2.56	189	168	4.93	129	7.8	1	1	2.88569			0
157384	43	2	9	156.4	65	26.6	134	80	6.62	4.19	1.95			26.2	21.7	5.09	45.1	7.8	1	1	3.02806			0
158630	61	1	4	177	94.9	30.3	143	84	6.77	4.08	1.68			50.6	31.6		75	7.8	1	1	5.19918			0
162388	46	1	4	185	77	22.5	122	74	5.2	5.3	0.81			17	23.9	4.48	73.3	7.8	1	1	3.12389			0
162447	48	1	12	180.5	92.2	28.3	121	82	6.13	4.09	1.8	0.76	2.47	40.8		4.13	88.9	7.8	1	1	3.12936			0
180099	35	1	13	172	79	26.7	120	74	6	5.8	2.1	1.05	2.65	21.1	16.8	5.7	56.9	7.8	1	1	2.11636	1	2	0
182144	46	1	12	185.5	94.3	27.4	120	82	5.55	5.04	3.69	0.92	2.73	63.4	39.2	5.27	82.5	7.8	1	1	2.42574			0
183040	55	1	2	170	86	29.8	179	109	6.67	4.98	3.01			42.1	27.9	3.97	66.8	7.8	1	1	2.30801			0
203550	38	1	4	170.5	77.5	26.7	125	77	5.14	5.13	2.4			44.6		4.4	90.3	7.8	1	1	4.72553	1	3	0
209673	62	2	4	162.5	89.2	33.8	124	77	4.55	4.97	1.26	1.16	3.01	131		4.64	61.7	7.8	1	1	4			0
230212	33	1	5	169.5	76.4	26.6	128	74	5	4.3	0.79			34		3.83	70	7.8	1	1	5.27036			0
240277	56	1	5	165	72	26.4	139	82	6.08	3.8	2.7	1.11	2.16	18	24	4.58	74	7.8	1	1	2.94319			0
266501	67	1	2	175	79	25.8	129	76	5.28	4.53	1.43	1.1	2.6	26.6	27.2	3.97	72.1	7.8	1	1	4.98289			0
267268	32	1	8	175.5	87	28.2	125	81	5.3	4.22	0.73	1.02	2.38	37	35	5.3	93.5	7.8	1	1	2.11088	3	3	0
273440	50	1	2	174	74	24.4	103	73	5.7	4.82	5.73			30.5	23.7	3.92	79.8	7.8	1	1	2.29432			0
279479	50	1	2	170	72	24.9	121	79	5.24	5.25	1.5			45.4	32.4		96	7.8	1	1	4.00548			0
288350	59	1	5	165	79	29	138	74	5.97	4.23	1.4	1.74	1.87	34	24	5.38	79	7.8	1	1	4.05202			0
294746	38	1	5	170	73	25.3	149	74	6.29	4.98	2.02			100	54	5.97	89	7.8	1	1	3.93429			0
296600	56	1	11	176.5	88.8	28.5	134	88	6	5.47	1.4	1.38	3.8	25.5	23.9	4	75.2	7.8	1	1	2.09172	3	3	0
297807	41	2	9	166	114.9	41.7	158	104	6.85	6.06	3.78			36.1		4.19	54.9	7.8	1	1	2.86927			0
312868	67	2	2	162	73	27.8	142	90	5.46	6.03	1.5	1.13	3.51	47.4		3.18	56.6	7.8	1	1	2.51335	3	3	0
318293	32	1	5	163	75	28.2	139	89	6.77	4.25	3.05			78	47	6.28	59	7.8	1	1	4.07392			0
320062	47	1	5	166	82	29.8	148	89	5.75					31			79	7.8	1	1	2.96783			0
385667	51	1	5	166	60	21.8	130	84	6.17	3.9	1.5	1.12	2.6	31	23	6.19	90	7.8	1	1	3.96988			0
400327	52	1	4	166	90	32.7	127	85	5.4	5.12	1.56	1.09	3.13	41		5.27	82.9	7.8	1	1	2.00684			0
410801	54	1	5	165	78	28.7	113	74	6.51	3.5	1.2	1.15	2.12	19	23	5.69	72	7.8	1	1	2.94319			0
437404	55	1	5	158	67	26.8	113	86	6.4	3.93	1.89	1.24	2.17	7	14	5	84	7.8	1	1	2.03696			0
449285	50	1	5	184.5	96.5	28.3	126	83	6.24	6.82	4.99			29		4.51	89	7.8	1	1	5.08145			0
460534	47	2	2	160	57	22.3	128	79	6.46	7.14	3.66	1.02	4.39	15.5	27.4	3.62	54.4	7.8	1	1	3.96715			0
460809	64	1	5	165	71	26.1	118	77	6.53	6.2	2	1.57	3.52	18	21	5.14	82	7.8	1	1	3.87406			0
505063	60	2	9	159	70.7	28	118	70	5.34	5.71	1.91			36.5	35.8	5.87	54	7.8	1	1	3.32923			0
509878	51	1	2	163	68	25.6	132	86	5.33	5.27	4.55	0.97	2.7	74.7	49.1	4.31	78.2	7.8	1	1	4.33676			0
516377	46	1	8	167	77	27.6	124	93	6.3	4.4	1.08			22.5		5.1	82.3	7.8	1	1	2.03422	3	3	0
519977	66	1	5	160.5	91.5	35.5	131	83	6.56	4.69	2.96	0.95	2.78	41	40	6.73	99	7.8	1	1	4.88159			0
521867	77	1	3	163	73.5	27.7	141	74	6.68	6.56	5.13	1.32	2.96	53.1		4.49	77.7	7.8	1	1	2.96509	3	3	0
572517	38	1	5	167	95	34.1	151	110	5.63	5.1	0.5	1.44	3.35	62	35	4.01	104	7.8	1	1	4.11499			0
576100	35	2	5	161	66	25.5	116	67	6.62	4.2	0.8	1.3	2.59	16	13	3.66	49	7.8	1	1	4.11499			0
584229	55	2	5	145.5	40.5	19.1	154	84	5.67	6.14	0.62	2.19	2.67	21	29	4.92	54	7.8	1	1	4.87885			0
600537	45	2	11	165.8	51.3	18.6	115	66	6.43	4.25	0.88	1.6	2.63	15.5	18.6	3.67	66.9	7.8	1	1	2.98973			0
638582	36	1	5	166	83	30.1	130	84	5.52	5.3	1.9	1.31	3.59	160		4.9	69	7.8	1	1	2.00958			0
641502	51	1	3	162.5	77.5	29.3	159	98	5.95	4.47	2.66	1.12	2.3	17.9	19.3	4.4	79.7	7.8	1	1	2.39288	1	3	1
652021	45	1	14	167.5	83.3	29.7	160	95	6.78					24.3	18.5			7.8	1	1	2.00411			0
653364	55	1	5	162	53	20.2	108	75	6.7	3.79	1.12	1.17	2.26	23	15	4.7	87	7.8	1	1	2.05339			0
663843	34	1	5	175	77	25.1	113	72	6.28	6.6	3.1			71	32		111	7.8	1	1	2.13552			0
664600	68	1	5	173	81.5	27.2	148	79	5.92	6.26	1.28	1.03	4.18	16		5.36	65	7.8	1	1	4.9692			0
666906	65	1	9	168	79.3	28.1	111	78	5.51	5.36	3.67	0.76	3.58	35.2		4.32	65.2	7.8	1	1	3.90144			0
363098	77	2	2	153	51	21.8	155	92	5.35	7.16	2.34			12.2		5.88	61.6	7.79	1	1	2.12731			0
454286	51	1	7	166.5	78	28.1	120	80	6.7	4.59	2.21	1.39	2.54	32.3		5.1	74.9	7.79	1	1	2.51335			0
641664	65	1	2	164	68	25.3	133	81	6.45	6.03	4.25	1.25	3.08	51.4		5.83	79.4	7.79	1	1	2.00411			0
97832	62	1	9	163.5	70.3	26.3	148	73	6.79	5.07	2.24	0.89	3.03	27.4		4.91	60.2	7.78	1	1	3.68241	2	3	0
113088	47	1	10	162	77.8	29.6	125	77	6.96	5.42	2.25	1.2	2.2	48	35	5.1	78	7.78	1	1	2.01506	3	1	0
134350	34	1	8	168	73	25.9	110	89	6	7.38	2.81	1.2	4.39	116		5.6	79.2	7.78	1	1	4.34223	3	3	0
314844	49	1	7	165	76	27.9	102	61	5.9	5.93	4.11	1	3.45	83		6.2	70.1	7.78	1	1	4.03012			0
421771	46	1	2	170	63	21.8	98	68	3.15	4.73	1.56	1.16	2.76	32.2		3.99	93	7.78	1	1	2.03149			0
447334	55	1	12	174.5	76.8	25.2	137	87	6.3	3.61	0.66	1.19	2.25	17.1		4.5	75.6	7.78	1	1	2.05065	1	3	0
451084	51	1	2	171	87	29.8	129	87	6.15	4.78	3.54			31.3		4.73	81.1	7.78	1	1	5.13073			0
272836	56	1	4	160.5	59	22.9	138	78	4.5	4.22	1.72	0.95	2.43	41.8		6.27	73	7.77	1	1	2.987			0
297669	41	1	13	171	63.6	21.8	126	72	4.72	6.89	1.37			42.9	29.5	5.16	75.4	7.77	1	1	2.96509	1	2	0
382158	52	1	9	159.5	60.9	23.94	156	90	6.18	5.48	1.26	1.33	3.33	40.1		6.17	94.6	7.77	1	1	2.81177			0
519150	46	1	3	173.5	88	29.2	111	73	6.28	5.89	6.86	1.22	2.07	38.3		4.12	70.9	7.77	1	1	2.95962	1	3	0
671560	38	1	3	172	78	26.4	96	76	6.64	5.36	3.95			63.4		3.71	70.6	7.77	1	1	3.77823	1	3	0
174789	32	1	3	170.5	72	24.8	131	83	5.27					55.5				7.76	1	1	2.705	1	3	0
292230	59	1	3	185	60	17.5	130	77	5.66	5.08	2.01	1.72	2.75	19.5		3.53	55	7.76	1	1	4.70089	3	3	0
600470	43	1	2	170	66	22.8	107	80	6	5	1			12	15	3	61	7.75	1	1	3.06366	1	3	1
27860	51	1	4	160	71	27.7	132	78	5.05	4.65	1.85	1.3	2.62	25		4.47	81.3	7.75	1	1	3.88227	1	2	0
347042	50	1	8	174	88	29.1	104	73	6.2	5.76	5.49			41.8		4.6	60.9	7.75	1	1	2.15469	3	3	0
353780	43	1	3	168.5	99.5	35	144	89	6.25	5.62	1.96			31		4.11	78.9	7.75	1	1	3.78371	3	3	0
368128	67	1	2	166	66	24	124	79	5	5.72	1.54			9.6	20.6	6.89	105.5	7.75	1	1	2.81999			0
660202	32	2	4	163.5	78.3	29.3	122	82	6.16	3.74	1.04			29.4		4.58	51.3	7.75	1	1	2.04244			0
72710	58	1	2	178	88	27.8	139	98	5.2	4.98	2.48			30.4		6.24	68.3	7.74	1	1	2.31348	1	3	0
22779	62	2	8	163	64	24.1	129	72	6.8	5.36	1.54	1.23	3.05	24		5.4	50.3	7.74	1	1	5.06502	3	3	1
127650	59	1	10	167.5	73.2	26.1	137	88	5.91	4.36	1.01	1.41	2.35	25	21		61	7.74	1	1	3.09377	3	3	0
562713	51	1	7	171.5	76	25.84	129	77	5.9	5.14	2.96	1.08	2.53	72		6.8	84.5	7.74	1	1	5.00479			0
642225	51	1	7	172.5	82.5	27.73	113	87	6.1	5.01	2.87	0.9	2.76	56		5.4	70.1	7.73	1	1	4.94182			0
105366	28	1	3	182.5	120	36	145	72	6.19	6.73	5.53			61.3		4.31	62.2	7.73	1	1	2.26694	2	3	0
156429	47	1	12	176	90.8	29.3	130	82	6.37	4.86	3.66	1.32	2.41	39.4	22.6	4.15	60.4	7.73	1	1	2.01232			0
165700	63	1	2	170	87	30.1	136	84	4.7	3.77	2.78	0.78	2.04	28.1		6.64	72.2	7.73	1	1	2.06434			0
194661	37	2	9	160.5	58.7	22.8	131	84	6.31	3.87	0.97			15.1		3.17	44.1	7.73	1	1	2.85284			0
224695	58	1	5	166	70	25.4	117	78	5.31	3.9	1.34	1.17	2.3	23		3.95	70	7.73	1	1	2.41205			0
229514	28	1	3	176	86	27.8	136	77	5.7	3.34	1			19.5			81	7.73	1	1	2.99247	3	3	0
235487	60	1	11	165.1	68.7	25.2	109	65	5.66	4.67	2.32			42.7		4.54	70.6	7.73	1	1	2.32991			0
236587	29	2	9	164.5	47.4	17.5	107	70	5.35	4.93	1.16			22.9	21.2	4.68	75.7	7.73	1	1	2.12731			0
331597	66	1	8	166	53.5	19.4	145	90	5	6.43	1.48		3.27	86.8	81.6	10.6	94.8	7.73	1	1	2.78166	3	3	0
394155	51	1	2	163	69	26	130	85	3.85	4.07	2.28	0.88	2.31	29.2	24	5.42	81.9	7.73	1	1	3.95072			0
682207	69	2	3	155.5	54	22.3	179	134	5.11	5.74	0.86	1.64	3.5	19.6		5.08	48.5	7.72	1	1	4.9473	3	3	0
23067	70	1	9	161.9	74.4	28.4	131	74	6.08	2.16	0.51	0.99	1.13	12.6		4.43	65.3	7.72	1	1	2.28884			0
120026	68	1	9	165.5	84.1	30.7	150	89	6.33	5.61	2.63	1.16	3.18	21.9	21.4	5.95	73.7	7.72	1	1	3.60027	1	3	0
251119	51	1	7	172	87.5	29.6	124	83	6.8	5.89	2.93	1.87	3.23	77.7		5.7	88.4	7.72	1	1	2.1191			0
316383	41	1	4	169	72	25.2	116	69	5.49	6.66	1.51	1.44	3.88	114.2		6.35	66.2	7.72	1	1	3.19507			0
665290	55	1	7	165.5	62	22.6	199	115	5.5	2.76	3.74	0.8	0.55	15		5.7	53.9	7.71	1	1	4.86242			0
145688	53	1	5	182.5	86	25.8	136	95	5.96	4.7	1.6			19	19		100	7.71	1	1	2.00411			0
389693	52	1	3	164.5	64.5	23.8	123	71	4.18					87.4	57.7	4.58	74.9	7.71	1	1	3.49624			0
415353	48	1	7	170.5	74	25.5	132	83	5.38	4.04	1.75	1.36	2.11	56.2		5.5	76.2	7.71	1	1	3.00342			0
14895	80	1	4	162.5	86.7	32.8	178	87	5.7	4.92	3.48	0.87	2.47	12.7		7	76.8	7.7	1	1	2.02053			0
46392	54	1	3	160.5	65	25.2	148	99	6.76	4.34	1.89			31.9		5.17	79.7	7.7	1	1	3.77823	3	3	0
57329	51	2	5	163	59	22.2	102	66	6.3	4.68	0.89	1.53	2.62	14	11	4	47	7.7	1	1	2.06982			0
89393	70	1	5	162	73	27.8	119	83	6.23	5.51	3.51	1.34	3.02	68	34	5.02	82	7.7	1	1	2.14648			1
129562	51	1	9	173.4	88.9	29.6	135	91	5.03	4.98	1.98			19.5	20.5	3.68	102.1	7.7	1	1	4.01916			0
346726	41	1	3	179.5	85.5	26.5	113	63	6.16	3.82	1.67	1.03	2.26	87.8		5.02	76.3	7.7	1	1	4.06571	2	3	0
356026	47	2	2	161	84	32.4	144	94	5	5	1			14	18	3	73	7.7	1	1	3.90965			0
374928	87	2	9	155	62	25.8	139	66	5.99	5.53	1.51	1.41	2.99	15.9	22.2	10.05	130	7.7	1	1	4.26283			0
382973	76	1	5	169.5	85.8	29.9	148	76	6.86	3.65	2.49	0.92	1.92	36		5.94	70	7.7	1	1	4.94182			0
427991	63	2	2	154	53	22.3	115	81	6	6	1	1	3	18		4	47	7.7	1	1	4.2026			0
468530	54	2	5	164	58.5	21.8	133	66	5.67	4.39	1.11	0.8	2.86	20	16	6.42	72	7.7	1	1	4.36413			1
490909	61	1	5	165	65	23.9	170	95	6.34	3.5	1.7	1.41	2.08	45	28	3.43	113	7.7	1	1	4.11773			0
506753	55	2	9	159	47.7	18.8	126	72	6.94	4.83	0.64	1.66	2.86	6.4		6.66	52.8	7.7	1	1	3.05818			0
530154	36	2	5	173	69	23.1	116	66	5.75	5.2	2.7	1.37	2.88	54		3.34	47	7.7	1	1	3.0527	3	3	1
564314	65	1	5	171	79	27	124	87	6.63	4.9	0.7	1.54	2.93	21		6.41	87	7.7	1	1	3.85489			0
589477	45	1	9	172	75.7	25.6	136	83	6.36	4.93	1.85	0.98	3.3	14.7		5.56	55.2	7.7	1	1	2.14921			0
669669	69	1	3	172	69	23.3	116	78	6.94	4.92	1.61			28.7		5.24	95	7.7	1	1	4.846	3	3	0
5060	59	1	7	179	87	27.1	141	81	5.7	6.06	13.87	1.41	3.3	15		5.2	71.2	7.7	1	1	2.89391			0
8047	43	2	4	167.5	73.7	26.3	113	76	6.11	5.1	2.13	1.15	3.62	17				7.7	1	1	2.00411			0
8082	43	1	5	160	72	28.1	148	83	6.08					71			80	7.7	1	1	2.95962			0
17799	40	1	4	169	81	28.4	143	87	6.51	5.09	4.15			64.4	35.7	4.98	80.5	7.7	1	1	2.33265			0
22581	53	1	5	168	63	22.3	183	100	5.52	5	1.7			30	24	5.87	83	7.7	1	1	4.06571			0
23450	47	2	5	158	71	28.4	131	90	6.99	4.8	1.1			15	17	5.93	54	7.7	1	1	4.86516			0
33617	67	1	4	163	60.9	22.9	146	81	5.21	6.27	4.06	1.08	3.25	15.4		4.85	69	7.7	1	1	3.09651			0
54721	39	1	5	172	78	26.4	126	77	6.1	5.39	1.57			138	73			7.7	1	1	4.99932			0
58965	32	1	5	171	97	33.2	138	69	6.54	4.41	5.62	0.72	1.14	37	29	3.51	81	7.7	1	1	3.40315			0
63788	57	2	5	150	58	25.8	143	68	4.56	4.7	2.1	1.38	2.51	12	20	3.37	48	7.7	1	1	3.86858			0
80815	34	1	11	184	93.5	27.6	124	89	6.23	6.96	5.3	1.04	3.54	137.6		3.72	58.8	7.7	1	1	2.33812			0
107933	56	1	5	165	80	29.4	145	81	5.92	6.56	3.72	0.84	3.12	32	23	4.57	86	7.7	1	1	3.93155			0
114336	59	1	5	161	62	23.9	109	54	6.38	4.1	1			24	23	4.9	62	7.7	1	1	4.82957			0
117090	27	1	5	180	76	23.5	135	88	4.58	4	1.1			20	23	3.75	89	7.7	1	1	3.98905			0
120267	43	2	5	151	47	20.6	145	93	6.87	4.8	1.9			26	27	5.72	49	7.7	1	1	3.71526	3	3	0
127676	43	1	4	167	77	27.6	147	100	6.36	4.38	1.09	1.17	2.74	24.4	23.4	4.04	76.1	7.7	1	1	2.28611			0
139824	42	1	2	157	57	23.1	130	71	5.49	3.75	1.41			22.8		3.75		7.7	1	1	3.87132			0
146962	73	2	4	154	52	21.9	140	74	6.54	5.94	0.91	1.36	3.9	17.2		8.69	79.9	7.7	1	1	3.89322			0
153303	61	1	5	162.5	80.7	30.6	143	88	6.92	7.1	1.54			66		7.47	68	7.7	1	1	3.9206			0
155134	58	2	5	150	56	24.9	111	68	5.73	6	6.2	1.4	3.41	22	25	3.49	53	7.7	1	1	3.78919			0
160589	57	1	2	168	79	28	132	87	5.97	4.25	1.57			33.1		7.95	93.1	7.7	1	1	2.1629			0
179894	40	1	2	171	74	25.3	129	102	5.56	3.41	1.98			35		3.48	73.5	7.7	1	1	5.15537			0
207285	53	1	5	171	79	27	146	85	6.1	3.7	1.3	1.22	2.25	39	23	6.33	72	7.7	1	1	3.05818			0
207855	40	2	5	151	59	25.9	104	72	6.67	5	1.2	1.34	3.03	13	17	6.19	66	7.7	1	1	2.17112			0
222773	53	1	4	166	79	28.7	158	102	6.38	6.06	1.44			12.5			93	7.7	1	1	3.98357			0
228166	65	1	5	174	89	29.4	151	90	6.54	4	2.6	1.58	2.38	27		4.91	110	7.7	1	1	2.12731			0
235478	40	1	5	155.5	55.3	22.9	131	78	6.24	5.19	1.55	1.12	3	20	25	3.51	65	7.7	1	1	4.95003			0
236312	61	2	2	159	60	23.7	153	104	5.25	5.58	2.81			13.7		4.98	51.8	7.7	1	1	4.85969			0
243954	47	1	5	172	94	31.8	149	82	6.78	5.81	3.28	0.88	3.41	34	25	2.88	56	7.7	1	1	3.93155			0
252416	55	1	13	163	57	21.5	171	94	6.97	5.8	1.25							7.7	1	1	3.01164	3	3	0
264023	37	1	9	170.4	74.8	25.8	95	63	4.18	4.63	2.17	0.89	2.48	33.1		2.75	68.8	7.7	1	1	4.94456	1	1	0
264173	45	1	6	171	79	27	131	81	5.9	6.13	1.6			35		5.4	89.9	7.7	1	1	4.1807			0
279660	56	1	4	168	65	23	144	86	5.89	7.31	3.32			33.9	35.1			7.7	1	1	3.15948			0
283820	38	2	2	158	76	30.4	106	72	5.89	4.01	2.67	1.02	2.22	35.8		5.72	74.8	7.7	1	1	3.66598	3	3	1
290416	46	2	8	154	55	23.2	132	86	6.4	5.17	1.11	1.07	3.05	22		3.8	49.6	7.7	1	1	2.10541	3	3	0
296018	36	1	5	171	106	36.3	130	72	6.97	5.6	3	1.57	3.12	51	34	4.38	90	7.7	1	1	2.47502			0
303821	32	1	4	181	81	24.7	171	100	5.93	5.88	2.07	1.32	3.65	62.3	34.9	3.07	79.7	7.7	1	1	2.88843			0
319984	52	1	4	164.5	72.2	26.7	154	107	5.26	5.65	2.58			29.4	23.1	5.16	93.7	7.7	1	1	4.01095			0
321608	63	2	4	161	72.5	28	150	84	6.74	4.24	2.39	1.05	1.99	19.5	27.2	4.56	49.7	7.7	1	1	2.05613			0
327185	57	1	8	168.5	71.4	25.1	125	83	6.1	5.15	4.98	1.02	2.89	26.6		3.82	76.8	7.7	1	1	3.04449	3	3	0
328659	60	1	4	164	87	32.3	129	83	6.94	5.64	3.78	1.02	3.22	45.2		4.84	73.6	7.7	1	1	3.36482			0
328771	49	1	5	175	77	25.1	152	78	5.87	3.8	0.8	1.19	2.11	40	24	4.75	90	7.7	1	1	4.08761			0
344332	69	1	2	167	68	24.4	136	82	5	5	2			17	20	3	100	7.7	1	1	4.01095			0
355489	73	2	3	153	57.5	24.6	154	72	5.51	4.75	0.78	1.44	3.01	9.2		5.04	48.1	7.7	1	1	4.53114	3	3	0
357919	47	2	5	159	60.1	23.8	102	61	5.53	4.3	1.6	1.3	2.68	50	35	4.61	54	7.7	1	1	4.09582			0
370577	57	1	5	178	70	22.1	120	96	6.33	6.1	1.2	1.52	3.63	21	19	4.75	116	7.7	1	1	2.90486			0
378497	47	2	2	167	77	27.6	159	113	6.5	4.6	1.09			8.5		5.62	70.3	7.7	1	1	4.06571	3	3	0
415598	59	1	2	164	60	22.3	117	80	6.31	5.78	1.82	1.48	3.28	10.8		2.93	71.4	7.7	1	1	2.68857			0
424070	58	1	5	170	75	26	141	101	5.89	5.8	1.4	1.89	2.95	16	26	4.56	84	7.7	1	1	4.20534			0
424729	47	1	5	173	76	25.4	132	92	6.18	5	4.3	1.31	2.73	19	15	6.08	89	7.7	1	1	2.87474	1	2	0
431919	32	1	2	185	96	28	133	87	3.65	5.43	1.35			27.1	22.2	3.02	71.8	7.7	1	1	3.20329			0
442757	64	1	5	174	94	31	114	77	5.58	4.9	1.1	1.55	3.11	17		5.76	80	7.7	1	1	3.85763			0
447246	59	1	13	170	75	26	105	70	6.43	3.67	2.14	0.71	2.06	16.6		4.04	66	7.7	1	1	3.04723	1	2	0
454039	59	1	6	161	60	23.1	125	80	5.8	5.34	2.27			26				7.7	1	1	2.05065			0
464082	40	1	6	177.5	86.5	27.45	129	88	6.9	3.94	2.57	1.06	1.81	45		4.05	59.1	7.7	1	1	4.99932			0
483250	51	1	9	173.4	77.1	25.6	144	83	6.67	5.62	1.81	1.25	3.73	37.2		6.25	69.1	7.7	1	1	3.0089			0
490413	63	1	5	169	74	25.9	136	71	5.83	5.1	2.4	1.58	2.59	23	26	4.87	73	7.7	1	1	3.87406			0
494867	44	2	5	160	63	24.6	158	78	4.89	4.4	0.54			27				7.7	1	1	3.9781			0
510280	70	1	11	174	75.3	24.9	146	70	6.13	3.44	0.82	1.07	2.21	14.6			68.4	7.7	1	1	2.88022			0
517257	36	1	5	168	72	25.5	107	84	6.86	4	0.8			18	21			7.7	1	1	2.987			0
523086	64	2	2	158	70	28	144	96	6.09	6.19	1.37			18.7		8.03	71.7	7.7	1	1	4.71184			0
536453	69	1	5	174	71	23.5	171	97	6.94	4	1.5	1.11	2.44	16	29	5.39	90	7.7	1	1	3.77276			0
544931	44	2	11	152.6	61	26.2	143	81	5.42	3.39	1.19	1.36	1.93	13.7	17.5			7.7	1	1	2.04791			0
547470	52	1	5	182	79	23.8	146	100	5.6	5.14	1.6	1.62	3.1	22	20	5.5	65	7.7	1	1	2.05065			0
553569	52	2	7	157.6	64.5	26	166	93	5.7	4.27	1.04	1.09	2.53	26		5.9	46.6	7.7	1	1	4.00821			0
560833	65	1	5	174.5	77	25.3	123	76	6.3	5.1	0.41	1.88	2.5	19		6.37	72	7.7	1	1	4.11499			0
561736	33	1	5	178	91	28.7	128	90	6.68	5.37	2.43	0.91	3.05	113	48	5.89	74	7.7	1	1	4.45175			0
562578	68	2	5	159	57	22.5	141	78	6.21	3.6	1.5	1.43	1.97	22	23	5.24	59	7.7	1	1	3.91786			0
575921	73	1	5	163	78	29.4	129	74	6.5	3.9	0.7	1.44	1.82	30	30	4.78	82	7.7	1	1	3.86311			0
588404	44	1	11	172.3	78.6	26.5	103	71	6.19	5.1	1.27			35.4		6.11	93.5	7.7	1	1	3.08556			0
590727	52	1	4	170	72.7	25.2	119	76	6.38	6.96	4.85			68.9			87	7.7	1	1	2.98426			0
594504	32	2	9	161	62.8	24.2	126	70	5.74	4.92	1.22	1.31	3	34.9		3.17	48.8	7.7	1	1	3.02806			0
598167	63	2	5	155	63	26.2	141	74	6.42	4.5	3	1.54	2.22	17	17	5.11	62	7.7	1	1	3.8768			0
610873	58	1	8	173	89.5	29.9	132	71	6.3	6.01	1.81			16	18		93	7.7	1	1	4.30664	3	3	0
642877	82	2	2	158	50	20	149	70	5.08	6.1	0.99	1.91	3.68	14	26.8	8.75	72	7.7	1	1	4.87611			0
650226	61	1	7	169.5	74.5	25.9	101	65	6.2	4.6	1.69	1.49	2.39	16.6		6.41	72.9	7.7	1	1	2.02601			0
652547	45	1	5	164	73	27.1	126	88	4.15					34			89	7.7	1	1	2.98973			0
654937	36	1	5	175	79	25.8	133	88	6.1	2.7	0.9			26		4.55	66	7.7	1	1	3.93703			0
659573	51	1	12	168.5	77.7	27.4	165	109	6.6	5.42	3.82	1.1	3.01	31.1	38.8	6.05	89.1	7.7	1	1	3.06092			0
660615	50	1	7	170.5	84.5	29.07	109	79	6.7	4.41	2.4	1.16	1.99	26		4.5	63.5	7.7	1	1	3.9781			0
662421	36	1	2	180	106	32.7	140	98	5.07	5.43	1.76			295.6			58.5	7.7	1	1	2.95962			0
670113	47	1	5	184	93	27.5	150	111	6.11	4.3	2.4	1.13	2.35	56	34			7.7	1	1	2.96783			0
671083	60	2	4	148.5	72.7	33	116	79	5.16	4.92	5.55			11.8	17.8		66.5	7.7	1	1	4.90623			0
300623	53	1	7	171	92.5	31.6	138	103	6	6.02	6.82	1.61	2.94	35.5		4.7	72.9	7.69	1	1	3.04449			0
191335	45	1	2	174	90	29.7	130	88	4.61	5.17	1.39			51.7	39.1		85	7.69	1	1	4.48734	3	3	0
353399	69	2	2	162	74	28.2	131	88	6.25	6.88	2.88			25.6		5.39	62.1	7.69	1	1	2.91581			0
363354	54	2	2	150	69	30.7	118	77	4.83	5.34	1.03	1.36	3.45	17.8		4.38	56.3	7.69	1	1	2.37645			0
591	58	1	7	175	89	29.1	131	80	5.6	4.59	0.95			16		7.2	96.5	7.68	1	1	4.19713			0
309689	44	1	13	170.5	73.9	25.4	112	72	6.43	4.72	2.19			14		4.19	72.2	7.68	1	1	2.02053	1	3	0
418345	53	1	3	173	73.5	24.6	149	103	6.9	5.14	1.72			12.9		5.08	86.4	7.68	1	1	3.77002	2	3	0
429014	48	2	4	159	65	25.7	112	71	6.5	5.63	1.4	0.93	3.68	16.6	17.1	2.89	41.5	7.68	1	1	2.00684			0
657778	47	2	5	173	80	26.7	111	58	6.84	4.9	1.4	1.4	3.09	11	13	3.98	59	7.68	1	1	2.01232			0
220318	52	1	8	167.5	73.5	26.2	133	79	6.9	4.58	0.99	1.51	2.24	12		3.4	59.7	7.67	1	1	3.97262	3	3	0
332864	60	1	13	162.5	65.6	24.8	124	76	6.72	4.88	1.35	1.13	3.02	20		3.74	81.2	7.67	1	1	2.70226	2	2	0
579290	58	1	3	175.5	78	25.3	149	84	5.71	4.34	1.49	1.48	2.27	27.6		5.23	75.6	7.67	1	1	5.08419	1	3	0
204487	74	1	3	163	55.5	20.9	102	66	5.83	5.72	2.1	1.32	3.44	28.6		6.12	78.1	7.66	1	1	4.90075			0
379266	57	1	7	168.5	85	29.9	143	95	6.93	4.17	0.93	1.39	2.71	13		3.7	56.7	7.66	1	1	2.03149			0
559585	65	1	7	167.5	68	24.24	127	83	6.3	4.7	0.66			20		6.8	95.4	7.66	1	1	2.06434			0
444183	54	1	7	168.5	77	27.1	125	87	6.8	7.09	3.77	1.92	4.3	24.2		5.3	80.2	7.66	1	1	2.01506			0
673112	50	1	3	171.5	86	29.2	160	108	5.15	4.6	1.61			24.3		2.84	74.9	7.66	1	1	3.78645	1	3	0
182549	55	2	4	151.5	60.4	26.3	148	60	6.59	5.66	0.86	1.46	3.22	20.1		3.87	68.7	7.65	1	1	3.08008			0
233255	64	1	9	163.6	66.3	24.8	132	63	5.96	5.64	1.09	1.55	3.84	32.2	22.2	6.05	68.9	7.65	1	1	2.04244	3	3	0
306210	60	1	6	165.5	71	25.9	102	62	6.3	4.65	2.5			29				7.65	1	1	2.9295			0
354288	34	1	8	183	105	31.4	144	79	5.9	4.03	2.73			49		5.5	76	7.65	1	1	4.4627	3	2	0
371223	59	1	7	170	84	29.1	122	72	6.9	5.94	2.34			19.3		5.47	83.7	7.65	1	1	2.22587			0
444745	54	2	8	153	54	23.1	123	76	6.5	4.17	2.08			8		3.1	62	7.65	1	1	4.74743			0
477572	56	1	5	180	93	28.7	142	80	5.76	5.7	1.3			46	52	5.38	70	7.65	1	1	2.07803			0
509202	76	1	6	167	76	27.3	167	96	6.8	5.86	0.7	2.2	3.44	25.3		4.6	76.3	7.65	1	1	3.04449			0
56210	46	1	2	178	79	24.9	120	83	6.88	4.25	1.03	1.31	2.28	67.4		4.16	84.4	7.64	1	1	5.38261			0
76661	48	1	8	169	73.5	25.7	126	80	6.4	4.45	3.45			13.5		4.5	56.7	7.64	1	1	2.05886	3	2	0
97921	62	1	2	163	72	27.1	110	69	4.62	4.84	1.63				18.9	5.2	87.9	7.64	1	1	4.00274			0
263040	45	1	7	173.5	85.5	28.4	151	107	6.4	3.85	2.95	1.22	2	42.3		5	67	7.64	1	1	2.39014			0
293344	51	1	8	157	61.5	25	127	75	6.3	5.58	2.1			35.6	44.6			7.64	1	1	2.04244			0
529339	38	1	10	170.5	89.6	30.8	113	67	3.98	4.34	1.19			117	59	4.6	64	7.64	1	1	3.26078	3	3	0
597085	41	2	3	154	57.5	24.2	99	63	4	4	3	1	2	20	19	5	50	7.64	1	1	3.63587	3	3	0
425083	61	1	3	166.5	81	29.2	140	89	6.64	5.84	3.82	1.1	2.9	27.2	26.5	3.93	61.5	7.63	1	1	2.95414	1	3	0
496302	69	1	2	166	70	25.4	146	80	5.49	6.1	1.29			19.2		6.36	71.2	7.63	1	1	4.99384			0
64396	43	1	7	172.5	96.5	32.4	147	102	6	5.07	1.05			22.5		4.9	78.9	7.63	1	1	2.2423			0
77673	45	1	7	168.5	64.5	22.72	111	78	6.65	4.52	3.1	0.87	2.49	44		5.5	76.2	7.63	1	1	2.5462			0
335698	36	1	4	174.5	83.7	27.5	130	87	5.79	7.32	2.72			79.1		6.61	95.9	7.63	1	1	2.94319			0
357319	28	1	6	184.5	75.5	22.2	105	55	6.4	4.29	2.19	1.25	2.29	12.6		5	67.2	7.63	1	1	2.10815			0
398218	58	1	10	164	61.1	22.7	122	78	5.45	5.83	1.91	1.45	2.61	24		5.3	102	7.63	1	1	2.61739	3	3	0
432088	32	1	6	162.5	62.5	23.7	131	83	5.57	4.33	1.17			55.7				7.63	1	1	2.9295			0
636105	60	2	8	154.7	53.8	22.5	154	60	6.4	5.62	0.86			13		4.2	50.5	7.63	1	1	3.84394			0
639649	57	2	3	165.5	63.5	23.2	120	78	6.18	4.03	1.57	0.88	2.36	27.7	27.2	4.81	51.2	7.63	1	1	4.88706	3	2	0
501529	59	1	3	179	83	25.9	131	72	6.09	5.76	1.64	1.09	3.56	10.1	18	4.56	70.1	7.62	1	1	2.98426	1	3	0
156528	42	1	7	175	85.5	27.9	146	97	6.9	4.82	1.18	1.58	2.75	28.9		5.9	59.4	7.62	1	1	2.07529			0
162553	44	1	3	177.5	89	28.2	161	101	5.36	3.61	2.58			34.2		2.21	65.5	7.62	1	1	2.9295	1	3	0
239958	69	1	2	165	61	22.4	121	89	5.78	7.23	1.27	1.38	4.41	27.5		5.72	61.4	7.62	1	1	2.51335	3	3	0
357903	32	1	7	184.5	116.5	34.2	129	85	6.3	3.8	4.31	1.15	2.23	52	31	4.5	59.8	7.62	1	1	3.2115			0
517122	81	2	9	152.8	61.6	26.4	132	70	6.55	6.84	3.6			18.5		5.26	56.2	7.62	1	1	3.7399			0
654549	48	1	7	178.5	82	25.7	120	78	6.9	5.85	1.95	1.71	3.51	50		3.8	91.1	7.62	1	1	2.01232			0
132693	68	1	3	158	74.5	29.8	169	85	6.68	6.46	1.74	1.5	4.15	26.9		3.77	76.7	7.61	1	1	2.01506	1	3	0
35832	43	1	3	161.5	65	24.9	105	82	4.97	3.98	1.37			20.1		5.02	79.9	7.61	1	1	3.8987	3	3	0
620730	64	2	8	163	77.5	29.1	130	72	5.8	6.2	1.26			29			52.4	7.61	1	1	3.26899	3	3	0
36244	45	2	4	150	47	20.9	83	53	4.18	5.34	0.41	1.25	2.99	15.7		4.13	64.7	7.6	1	1	4.1013			0
62655	69	1	3	166	69	25	133	73	6.7	5.78	5.81			72.9		4.7	71	7.6	1	1	4.846	1	3	0
109760	63	2	11	168.5	87.7	30.9	112	73	6.06	6.44	1.86			56.3	49.1	4.74	49	7.6	1	1	2.95688	3	3	0
141327	69	2	14	156	58.3	24	99	67	6.9	3.99	0.81	1.35	2.36	15.3		2.6	57.8	7.6	1	1	2.03149			0
222277	66	1	9	173	75.5	25.2	116	68	6.66	4.32	1.67	0.63	2.71	20.5		4.91	68.4	7.6	1	1	3.84942	2	3	0
265847	53	1	2	170	65	22.5	127	88	5.96	4.45	1.16	1.46	2.33	21.8		6.61	67.5	7.6	1	1	4.92539			0
293286	44	1	2	169	73	25.6	119	82	6.11	7.45	6.29	1.1	3.73	104.8		4.32	58	7.6	1	1	2.32991			0
376723	58	2	5	142	52	25.8	149	82	5.76	5.7	0.7	1.64	3.45	36	34	5.73	46	7.6	1	1	3.85763			0
404737	52	1	5	168	89	31.5	105	77	6.99	4.5	2.1	1.35	2.56	33		3.88	47	7.6	1	1	3.5948			0
450613	83	2	5	156	68	27.9	113	64	5.05	7.4	1.9	1.75	4.63	22	25	6.6	92	7.6	1	1	2.88569			0
579980	53	1	9	172.8	64.9	21.7	102	78	5.27	5.51	1.17	1.55	3.44	16.8	18.3	4.7	69.7	7.6	1	1	2.86105			1
587708	53	1	5	171	76	26	113	67	6.1	4.1	2.1	1.22	2.66	18	23	4.13	101	7.6	1	1	4.04381			0
622613	54	1	2	170	68	23.5	126	84	5.1	4.86	0.79	1.22	3.11	24.8	21	5.4	73.4	7.6	1	1	3.44969			0
654056	56	1	5	160	67	26.2	125	77	6.06	3.98	0.74	1.15	2.06	18	21	4.3	61	7.6	1	1	4.00548			0
7504	42	2	9	150	64.4	28.6	124	80	6.69	5.2	2			32.8		3.08	54.1	7.6	1	1	2.02601			0
7512	30	2	2	160	76	29.7	132	83	5.47	4.89	2.88			55.2	40.1	5.43	59	7.6	1	1	3.90965			1
14051	61	1	5	164	56	20.8	121	78	5.52	5.3	2.2	1.62	2.96	17	24	3.81	73	7.6	1	1	3.91513			0
16944	79	1	5	165	71	26.1	150	71	4.6	2.89	1.9	1.42	1.09	24		4.44	72	7.6	1	1	3.01711			0
49202	41	1	8	170.5	84	28.9	138	81	6.3	6.94	4.08	1.1	4.11	129	65	4.7	68	7.6	1	1	2.24778			0
53910	65	1	5	164	63	23.4	162	90	5.61	4.9	3	1.27	2.6	13	20	5.26	73	7.6	1	1	3.76181			0
62476	55	1	11	170	76.8	26.6	139	85	6.5	5.67	1.7	1.3	3.68	32.3	24.7	3.9	84.2	7.6	1	1	2.08077			0
64416	54	1	9	172	82.3	27.8	100	66	5.87	3.99	1.11	1.34	2.05	42.3		3.26	75.1	7.6	1	1	3.18412			0
73067	39	1	9	174.5	67.3	22.1	92	72	5.86	5.46	2	1.23	3.02	73.1	38.9	5.06	77.2	7.6	1	1	5.20739			0
85487	62	2	7	161.2	67.8	26.09	140	80	6.6	7.11	2.39	1.27	4.41	40	27	5.7	60.2	7.6	1	1	4.43258			0
88204	73	1	13	161	68	26.2	164	92	5.39	4.64	0.86	1.39	2.88	12.4		5.3	43	7.6	1	1	2.06982	1	3	0
124465	40	1	2	161	56	21.6	109	82	4.03	5.99	2.39	1.25	3.63	13.6		3.06	62.5	7.6	1	1	3.20876			0
128386	52	1	5	171	87	29.8	147	86	6.02	4.66	2.5			27	19	5.65	64	7.6	1	1	3.9206			0
135730	34	1	5	184	89	26.3	112	64	4.99	5	2.1	1.41	2.89	59	33	5.47	91	7.6	1	1	3.01437			0
140182	58	2	5	161	58	22.4	118	85	4.98	5.4	1.9	1.6	3.62	17	24	3.9	56	7.6	1	1	3.86037			0
140645	64	1	5	168	78	27.6	107	67	6.61	4.8	1.5	1.16	2.89	24	22		74	7.6	1	1	2.89938			0
142737	67	1	5	177	75	23.9	135	91	5.3	4.3	1.8	1.17	2.57	23	28	6.36	119	7.6	1	1	3.76728			0
142857	45	1	5	190	106.2	29.3	160	99	6.02	6.1	1.2	1.6	3.76	102		5.33	91	7.6	1	1	3.01711			0
146115	80	1	2	163	59	22.2	138	84	6.38	6.95	2.08	1.6	4.52	17.1			86.9	7.6	1	1	2.99795			0
146146	32	1	4	163.5	70.6	26.4	138	90	5.09	5.02	1.54			35.4		5.95		7.6	1	1	2.17659			0
153556	51	1	3	169.5	78.5	27.32	111	77	5.82	4.88	1.4	0.95	3.38	38.8		2.98	78.1	7.6	1	1	5.11704	3	3	0
155968	61	2	5	166	48	17.4	141	79	6.26	4.4	0.5	1.4	2.56	24	41	6.09	80	7.6	1	1	4.03559			0
161006	59	2	11	157	72.2	29.3	127	79	6.88	4.65	1.84	1.22	2.6	36.8		6.03	57.8	7.6	1	1	2.72416			0
169248	27	1	9	174.5	69.7	22.9	101	75	4.97	5.37	0.98			14.9		3.77	72.1	7.6	1	1	2.76797	3	3	0
180086	70	1	5	167	69	24.7	198	97	6.76	5.7	6.6	1.39	3.54	36	40	5.66	94	7.6	1	1	3.7755			0
185122	67	1	5	162	70	26.7	158	88	5.39	4.9	0.8	1.3	3.21	19	24	4.42	76	7.6	1	1	3.76728			0
196687	63	2	5	153	59	25.2	179	94	5.37	5	1.4	1.55	2.48	37	28	4.63	46	7.6	1	1	3.86311			0
196825	31	1	5	172	96	32.4	145	79	6.07	4.72	1.23			39	21		87	7.6	1	1	2.0178			0
198003	73	2	7	162	69.6	26.5	142	71	6.2	4.89	3.1			23.2		6.2	60.1	7.6	1	1	2.12731			0
220271	41	1	2	172	63	21.3	125	82	4.89	6.47	1.79	1.15	4.24	34.6		4.69	75.7	7.6	1	1	4.12594			0
226040	60	1	8	174.1	87.2	28.8	139	83	6.7	6.83	5.24	1.86	3.88	31.6		4.4	64.5	7.6	1	1	2.11362	1	1	0
233137	63	1	5	155.5	57	23.6	137	89	6.26	3.92	5.31	0.97	0.92	39	30	6.29	74	7.6	1	1	4.88159			0
244982	72	1	7	172.5	74.5	25	133	71	6.3	3.84	1.38	0.75	2.26	12		4.35	96.7	7.6	1	1	3.02533			0
260253	33	1	4	165	84	30.8	144	74	6.85	4.71	1.86	1.01	2.72	40.9	23.6	7.42	68.8	7.6	1	1	3.65777			0
261055	55	2	5	158	68	27.2	134	81	6.19	6.59	1.71	1.41	4.04	27	32	4.23	52	7.6	1	1	4.87337			0
269325	57	2	4	161	55.5	21.4	125	70	6.28	5.49	1.21	1.03	4.08	21.9		3.58	52.1	7.6	1	1	3.76454			0
269442	70	1	8	163	71	26.7	140	81	6.9	4.16	2.18		1.93	17	23		67.1	7.6	1	1	2.03696	1	3	0
274495	53	1	5	163	55.5	20.9	153	93	6.13	5.38	1.24	2.08	2.52	24	37	4.44	86	7.6	1	1	3.92608			0
276995	61	1	5	179	89	27.8	119	73	6.04	5.3	1.7	1.58	3.1	21	20	6.84	87	7.6	1	1	3.154	1	2	0
277146	72	2	3	159	56	22.2	132	75	5.69	3.94	1.03	1.62	2	76		5.46	58	7.6	1	1	4.92539	3	3	0
281271	39	1	3	179.5	105.5	32.7	153	80	5.46					17.7	25.4	4.25	68.4	7.6	1	1	5.09514	3	3	0
285302	84	1	4	170	69	23.9	146	85	6.39	4.81	0.88	1.07	3.03	21.7		5.11	79	7.6	1	1	2.0178			0
313432	56	1	5	176.5	81	26	120	78	6.92	5.05	2.25			49		6.76	100	7.6	1	1	4.2601			0
332530	36	1	14	176	98.1	31.7	140	91	6.52					24.3	19.3			7.6	1	1	2.00684			0
349106	67	1	4	169	73	25.6	158	104	5.1	5.27	0.62	1.46	3.44	17.9		3.9	133.8	7.6	1	1	2.87201			0
353642	70	2	9	160.4	54.6	21.2	114	73	6.03	4.62	0.82	1.49	3.04	16.6		5.14	52.4	7.6	1	1	2.11362			0
383147	35	2	2	166	68	24.7	115	74	5.4	4.61	1.35	1.44	2.94	21.6		2.78	52.5	7.6	1	1	2.96783			0
393904	62	1	5	165	55	20.2	141	81	6.32	4.6	0.6	1.58	2.77	16	25	4.42	60	7.6	1	1	3.86585			0
396576	61	1	2	176	86	27.8	126	76	5.72	3.98	3.55			37		5.06	79.2	7.6	1	1	2.22861	3	3	0
398347	46	1	5	175	66	21.6	131	75	6.7	5.16	1.02	1.58	3.07	24		4	72	7.6	1	1	2.21218			0
402097	55	1	8	171.5	75.5	25.7	134	76	6	5.3	1.83			27		5.4	79.1	7.6	1	1	3.95893	3	2	0
405244	75	1	3	172	73.5	24.8	137	78	4.79	4.7	0.92			21.3	26.4		85.7	7.6	1	1	4.53936	3	3	0
414834	58	1	5	174	83	27.4	116	89	5.83	4.22	0.7	1.66	2.16	31	20	5.11	70	7.6	1	1	4.05202			0
421083	44	1	5	174	71	23.5	104	68	6.16	4.8	2.8	1.27	2.87	30	29		96	7.6	1	1	4.10404			0
428311	57	1	3	183	80.5	24	146	100	5	5	2	1	2	18	19	6	83	7.6	1	1	4.07392	1	3	0
432271	57	1	4	162	67	25.5	132	87	6.69	7.06	2.18	1.54	4.09	26		5.54	66.8	7.6	1	1	3.02806			0
435874	73	2	5	155	67.4	28.1	156	68	6	4.2	1.2	1.71	1.97	32	30	3.37	60	7.6	1	1	4.07118			0
452026	76	2	5	151	63	27.6	129	54	5.06	4	3.1	1.1	2.15	22	28		86	7.6	1	1	2.95414			0
453961	77	1	5	163	76	28.6	128	77	6.77	4.9	3	1.33	2.62	52		6.6	101	7.6	1	1	3.05544			0
471916	51	1	5	169	87	30.5	119	70	6.48	5.36	2.1			65	43	5.28	81	7.6	1	1	3.93977			0
474004	57	1	5	170	88	30.4	153	95	6.32	5.2	0.9	1.29	3.31	27	23	5.03	93	7.6	1	1	2.05339			0
474725	39	1	8	168.7	75.5	26.5	135	82	6.7					79		4	71.2	7.6	1	1	3.13758	1	2	0
480090	57	1	5	171	74	25.3	153	96	6.42	4	9.6	1.12	2.5	24	38	7.25	80	7.6	1	1	3.75359			0
492977	63	1	5	176	90	29.1	149	86	5.61	3.7	1.7	1.05	2.17	24	25	3.98	90	7.6	1	1	3.74538			0
509396	34	2	2	160	71	27.7	104	67	6.75	4.66	1.94	0.82	3.24	36.3		2.94	60.9	7.6	1	1	3.03901			0
509441	39	1	3	171	83	28.4	129	81	5.82	8.35	4.54			154.3	59.1		93.1	7.6	1	1	3.37029	3	3	0
516976	74	2	9	151.1	63.3	27.7	151	76	6.83	4.44	1.2			17.5				7.6	1	1	3.05818			0
529713	40	1	13	176	72	23.2	109	70	5.76	5.83	1.47	1.26	3.72	20.7	16.5	4.79	78.7	7.6	1	1	2.01232	3	3	0
546997	52	2	5	159	74	29.3	131	80	4.84	3.3	1.9			65	35	3.54	49	7.6	1	1	4.19986			0
558212	58	2	5	159	58	22.9	184	82	5.53	5.2	0.7	1.62	2.91	18	23	3.97	45	7.6	1	1	3.86858			0
560448	55	2	2	155	68	28.3	135	77	6.5	7.47	1.98	1.24	5	36.3	29.3	7.46	49.4	7.6	1	1	2.01506			0
561356	45	1	5	167	85	30.5	124	75	6.55					55			104	7.6	1	1	3.01711			0
567271	35	1	5	168	68	24.1	108	77	5.61	4.7	1.8	1.67	2.37	49	32	4.22	74	7.6	1	1	4.21629	3	3	0
567958	52	1	3	164.5	72	26.6	150	93	6.24					42				7.6	1	1	2.00684	3	3	0
572197	46	1	9	158.5	72.7	28.9	136	86	5.44	6.25	1			30		4.91		7.6	1	1	4.00548	3	3	0
575186	77	1	4	171.5	68.6	23.3	144	69	6.6	4.46	0.9			11.2		5.55	86.5	7.6	1	1	2.27789			0
577756	50	1	5	165.5	77.5	28.3	137	83	4.75	5.5	3.6	1.3	3.08	74	40	4.99	79	7.6	1	1	2.92676			0
586630	44	1	5	181.5	100	30.4	160	100	5.84	5.7	1.4	1.51	3.4	40	25	4.07	51	7.6	1	1	2.87474	1	2	1
595421	46	1	7	166.5	75.5	27.2	179	111	5.95	6.29	13.8	1.9	2.47	29.3		4	52.3	7.6	1	1	2.29979			0
600205	63	2	5	151	58	25.4	134	78	6.63	5.1	1.3	1.59	3.09	30		6.76	59	7.6	1	1	2.02875			0
608554	53	1	5	172.5	78.2	26.3	106	77	6.66	5.62	4.53	1.25	3.23	55		5.56	69	7.6	1	1	2.00137			0
608621	35	1	5	173	84	28.1	151	85	4.84	5.7	3.3			51	28	4.24	73	7.6	1	1	4.18344			0
627987	65	2	5	157	63	25.6	128	72	5.68	5.8	1.6	1.73	3.66	27	27	4.23	65	7.6	1	1	3.10472			0
630648	53	1	5	166	75	27.2	127	77	6.1	4.26	1.11	1.27	2.49	36	19	5.4	81	7.6	1	1	2.05339			0
631602	52	2	7	154.2	67.2	28.26	172	100	5.6	4.17	2.33	0.91	2.14	18		4.4	45.8	7.6	1	1	4.06297			0
633945	62	1	5	173	82	27.4	132	78	5.58	4.2	1.3	1.14	2.47	14		4.67	70	7.6	1	1	2.98973			0
639201	68	1	5	167	75	26.9	122	68	6.11	4.6	0.8	1.31	2.87	24		6.62	93	7.6	1	1	2.987			0
640204	33	1	9	185.7	93	27	122	83	4.35	3.14	1.63			39.7	25.1	4.69	74.2	7.6	1	1	4.05202	3	2	1
645496	63	1	4	179.5	75.8	23.5	103	66	5.48	4.23	1.75	1.04	2.37	22.8		3.53	57.5	7.6	1	1	4.91718			0
650201	57	1	5	176	69	22.3	129	105	4.95	4.2	1.5	1.3	2.63	23	23	3.11	75	7.6	1	1	2.94319			0
656921	62	1	5	167	68	24.4	136	83	6.04	4.9	0.7	1.81	2.33	45		5.67	91	7.6	1	1	3.09103			0
663020	48	1	5	174	72	23.8	123	89	4.69	4.7	1.8	1.62	2.86	23	25	5.76	84	7.6	1	1	4.1232			0
680305	61	1	4	176	76.7	24.8	117	86	5.97	6.11	1.41			35.2			95.2	7.6	1	1	3.01985			0
684611	52	1	11	172.5	80.6	27.1	133	83	6.4	5.56	2.41	1.04	3.65	31.8		3.1	73.9	7.6	1	1	2.00958			0
475562	64	1	2	170	68	23.5	108	73	5	4	2	0	2	15		4	77	7.59	1	1	3.73169			0
10095	69	2	8	159	68.5	27.1	105	56	5.8	5.37	1.08			14.2			62.7	7.59	1	1	2.97878			1
194907	65	1	4	175	87	28.4	145	83	5.75	5.36	3.01	0.83	3.66	28.1		3.33	58.7	7.59	1	1	2.96509			0
432264	46	1	3	168	69.5	24.6	140	90	5.41	5.48	1.36	1.03	3.44	24.8	23.3	4.78	66.3	7.59	1	1	2.01232	3	3	0
541724	26	1	9	177.8	72.7	23	114	72	5.4	4.25	3.45	1.03	1.94	29.4		5.37	82.6	7.59	1	1	3.09103			0
647329	53	1	3	169.5	67	23.3	116	80	5.42	6.91	7.62	0.99	3.53	40		6.35	81.9	7.59	1	1	4.04107	1	3	0
133606	45	1	3	179.5	81.5	25.3	122	65	5.99	7.78	1.69	2.04	4.3	34.6		4.64	64.9	7.58	1	1	3.09377	1	3	0
563684	46	2	8	154	60.5	25.5	112	75	5.89	5.54	1.89			19.1	23.1		58	7.58	1	1	2.01232	3	3	0
620186	34	2	9	160	92.6	36.2	132	82	6.2	5.9	1.7			29.3		3.8	64.5	7.58	1	1	2.74333			0
269920	80	1	9	168.8	72.2	25.3	149	89	5.55	5.29	2.29			43.4		5.9	92.4	7.57	1	1	2.95962	3	3	0
151409	62	1	4	178	81.1	25.6	126	74	6.74	5.62	1.85			32.8		6.26	71.7	7.57	1	1	5.28131	1	3	0
207842	38	2	3	150	52	23.1	128	69	4.82	3.54	0.92	1.19	1.84	34.2		4.78	58.1	7.57	1	1	2.97604	3	3	1
644002	43	1	7	169	95	33.26	116	71	5.4	5.19	0.76			27		4.5	59.8	7.57	1	1	5.18001			0
4996	63	2	2	162	76	29	110	63	6.73	4.98	2.83			25.8		4.74	65	7.56	1	1	2.30253			0
67108	55	1	9	176.5	91.8	29.47	100	65	6.36	4.63	1.25	1.11	2.8	51.5		4.17	81.7	7.56	1	1	2.83641			0
631395	67	1	9	174	69.1	22.8	119	60	5.94	3.74	1.11	1.17	1.83	18.4	23.6	7.34	91	7.56	1	1	2.03149	3	3	0
677961	69	1	7	160.5	67	26	132	72	6.5	3.23	1.25	0.75	1.92	26		5.95	75.8	7.56	1	1	5.04038			0
167597	68	1	2	170	72	24.9	158	83	6.18	7.83	2.22	1.57	4.59	38.3		7.29	74.4	7.55	1	1	2.51335	1	3	0
676356	36	1	2	184	100	29.5	122	71	6.71	6.37	3.09			171.7	65	4.99	63.4	7.55	1	1	4.29295	1	1	1
24643	32	1	5	178	80	25.2	118	74	5.16	3.4	0.5			24		4.28	71	7.55	1	1	2.9076			0
338039	51	1	3	161	79	30.5	147	103	6.28	5.34	2.9	0.87	2.85	27.5		3.18	73.8	7.55	1	1	2.65845	2	3	0
465313	64	1	2	164	60	22.3	132	75	6.19	4.89	1.28			22.9	21.3	4.11	82.1	7.55	1	1	2.04791			0
334988	61	1	3	167	70.9	25.4	119	76	6.7	4.34	2.33	1.41	2.08	24.5		4.79	69.2	7.54	1	1	3.01711	3	3	1
55293	47	1	9	166.3	65.8	23.8	137	83	6.44	5.18	5.19			51.8				7.54	1	1	3.01711			0
86777	43	1	3	174	71	23.5	133	86	6.26					50.5	32	4.94	77.2	7.54	1	1	3.50719			0
372437	45	1	2	164	70	26	74	43	5.42	6.48	2.78	1	4.04	30.1	27.3	4.26	79.2	7.54	1	1	4			0
472492	63	2	7	155.3	53.9	22.3	113	84	6	5.25	1.73	1.65	3.03	12.3		6.6	43.8	7.54	1	1	2.04244			0
525301	39	1	5	174	70	23.1	128	79	6.25	4.8	2.9	1.32	2.63	47	36	3.52	75	7.54	1	1	4.09035	1	2	0
531217	33	1	8	173	81.8	27.3	118	83	5.1	4.21	2.02	1.38	2.41	105.9		3.8	63.3	7.54	1	1	2.97057			0
474569	70	1	9	172.8	79	26.5	151	65	6.54	4.72	1.89	0.92	2.81	16.2		6.48	60.5	7.53	1	1	2.99247			0
34282	34	2	7	164.5	87.3	32.3	122	88	4.6	4.49	0.87	1.41	2.56	22.9		4.3	57	7.53	1	1	2.54346			0
59302	63	1	7	172	71.4	24.1	137	84	6.37	4.69	0.45			15.6	26.8			7.53	1	1	3.09651			0
223091	52	2	2	158	71	28.4	152	96	5.04	7	3.2			34	38.2	3.36	71.1	7.53	1	1	4.99658			0
334461	54	1	8	174.2	88.7	29.2	131	83	5.92	3.91	0.72	1.28	2.22	14.4	25.4	6.3	72.7	7.53	1	1	2.99521	3	2	0
14443	51	2	2	153	69	29.5	161	106	6.94	4.68	1.45	1.24	3.07	20.9		5.83	59.3	7.52	1	1	2.02601			0
544423	63	2	2	148	57	26	204	102	5.21	5.32	0.88	1.46	3.04	25.3		4.98	48.4	7.52	1	1	2.02053	3	3	0
15888	56	1	3	169	77.5	27.1	117	88	4.77	6.13	1.21	1.14	4.12	35.2		4.76	89.3	7.51	1	1	4.06297	1	3	0
16084	65	1	3	177	79	25.2	146	86	4.73	5.48	2.26	1.2	3.45	47.2	41.7	6.69	70.2	7.51	1	1	3.90144	1	3	0
35365	44	1	7	162	78	29.7	122	89	6.7	5.35	1.81	1.57	3.44	80.5	46.5	3.7	59.4	7.51	1	1	2.06982	3	3	0
83612	51	1	5	164	77	28.6	128	90	6.6	5.18	2.13			35	28	5.36	66	7.51	1	1	2.04517			0
468643	36	1	8	168	79.5	28.2	120	71	5.7	3.9	0.83			128.5		4.8	72.2	7.51	1	1	3.09651	3	3	0
89154	52	2	2	166	54	19.6	128	85	4.99	4.33	2.36	1.08	2.24	19.2		4.04	51.9	7.5	1	1	4.00548			0
134889	60	1	11	165	65.2	23.9	111	75	6	4.9	1.95	1.13	3.3	34.3	24.1	4.2	73.3	7.5	1	1	2.00958			0
160066	78	2	3	158.5	65.5	26.1	120	69	5.3	4.16	2.83			23.7			77.6	7.5	1	1	4.35592	3	3	0
183479	54	1	2	178	87	27.5	137	89	5.64	4.29	3.27	0.94	1.83	20.4	20.8	3.86	55.4	7.5	1	1	2.97057			0
190623	62	1	5	168	74	26.2	117	76	5.24	4	0.9	1.27	2.19	22		6.04	104	7.5	1	1	4.03012			0
225444	51	1	5	178	84	26.5	111	60	6.47	6.68	2.3			23	17	3.14	55	7.5	1	1	3.90144			0
318910	44	2	2	163	49	18.4	103	75	6.61	4.85	0.91	1.6	2.82	9.6		3.83	57.5	7.5	1	1	4.00548			0
332611	60	1	4	170	66	22.8	127	74	6.1	3.69	1.33	1.23	1.86	15.6		5.87	66.4	7.5	1	1	2.38467			0
346386	59	1	5	164	66	24.5	107	72	6.09	5.1	1.6			14	17	5.97	83	7.5	1	1	3.96441	3	2	0
439583	59	1	5	157.5	64.5	26	126	81	6.22	6.7	1.4	1.52	4.7	18		4.49	60	7.5	1	1	2.13279			0
441804	58	2	5	160	76	29.6	129	76	6.93	6.1	1.8	1.45	3.81	31		4.96	75	7.5	1	1	2.58179			0
446094	57	1	2	176	84	27.1	135	99	6.74	5.72	1.9			33.9	23.2	5.35	78	7.5	1	1	2.31075			0
462376	62	1	4	166.5	109.4	39.5	158	79	6.83	4.42	1.36	1.07	2.63	25.6		5.33	65.2	7.5	1	1	3.6386			0
501178	52	1	5	177	75	23.9	134	62	6.63	5.3	1.1	1.94	2.31	41		4.56	88	7.5	1	1	4.13963			0
504559	59	1	5	179	91	28.4	136	69	4.08	3.7	1	1.13	2.24	9	15	3.63	74	7.5	1	1	2.94593			0
517719	56	1	14	172.5	65.1	21.9	132	81	6.14	4.98	2.06			25.5	19.1	4.13	80.6	7.5	1	1	2.14374			0
525438	63	2	5	156.5	68	27.8	110	89	5.49	4.4	2.1	1.52	2.18	43	44	3.7	58	7.5	1	1	3.86311			0
540369	39	1	5	168	73.8	26.1	141	83	6.51	5.69	1.5			46	27	6.15	58	7.5	1	1	4.09035			0
543396	75	1	2	161	65	25.1	156	67	5.98	6.98	2.41	1.55	4.36	38.8		6.08	78.2	7.5	1	1	2.9514			0
565475	54	1	14	177	79.1	25.2	138	101	5.04	5.07	2.17	0.93	3.16	28.1		5.29	90.7	7.5	1	1	2.09446			1
582857	67	2	5	159	70	27.7	147	82	6.11	5.7	1.5	1.42	3.94	71	58	3.97	65	7.5	1	1	3.74812			0
587559	58	2	4	155	65	27.1	138	95	6.5	4.39	1.2	1.32	2.34	47.2	31.7	3.25	54.1	7.5	1	1	2.87748			0
599844	51	1	3	173.5	83.5	27.7	130	83	5.03	5.73	1.05			31.2		5.46	65.7	7.5	1	1	5.00205	1	3	0
624785	78	1	5	172	72	24.3	152	86	6.26	5.6	2.2	1.65	2.94	24		4.2	81	7.5	1	1	3.86037			0
645524	63	2	5	151	63	27.6	145	94	5.26	5.8	0.8	1.6	3.27	20	22	7.23	69	7.5	1	1	3.85763			0
646248	34	1	5	185.5	91.4	26.6	115	79	6.28	4.43	0.93			88	48		68	7.5	1	1	4.58042	3	2	1
722	60	2	5	159	67	26.5	122	70	5.52	5.2	1.4	1.6	2.74	72	61	5.37	76	7.5	1	1	3.93977			0
2988	51	1	5	171	86	29.4	126	88	5.87	4.8	3.3	1.27	2.67	20	30	6.07	75	7.5	1	1	3.77002			0
6175	63	2	5	156	62	25.5	119	73	5.62	5.8	3.1	1.67	2.87	26	27	4.37	69	7.5	1	1	3.86858			0
7376	54	2	3	169.5	74.5	25.9	122	78	5.07	5.23	1.22	1.54	3.03	14.7	20.3	3.73	59.3	7.5	1	1	4.85969	3	3	0
8516	70	1	5	176	78	25.2	139	86	6.93	4.9	0.9	1.34	3.34	18		3.76	94	7.5	1	1	2.02875			0
33629	56	1	4	175.5	76.1	24.7	125	101	6.74	5.87	2.04	1.33	3.46	13.9				7.5	1	1	2.09719			0
41467	59	1	3	184	97.5	28.8	126	75	6.97	4.58	2.31	0.98	2.74	28.1		5.64	76.7	7.5	1	1	2.07255	1	3	0
44619	42	1	2	175	73	23.8	121	74	6.05	5.09	4.48			52.5	31.8	5.52	83.1	7.5	1	1	4.23546			0
45934	66	1	9	172	78	26.4	139	81	5.07	3.85	2.13			72.2		6.1	83.5	7.5	1	1	3.7399			0
48235	53	1	2	172	57	19.3	119	73	5.29	4.6	1.67	1.31	1.82	17		5.66	83.4	7.5	1	1	3.3922			0
51726	60	1	5	170	89	30.8	163	84	6.73	4.75	2.49	1.03	2.57	37	29	4.19	72	7.5	1	1	4.93087			0
51965	66	1	5	174.5	82.9	27.2	134	69	6.32	5.03	2.19	1	3.06	32		5.72	74	7.5	1	1	3.98905	3	2	0
60366	62	2	4	157	72.8	29.5	130	88	6.13	7.61	2.12	1.61	4.63	13.1	17.6	5.72	67.1	7.5	1	1	2.05613			0
69551	45	1	8	167.5	85.5	30.5	106	75	5.2	3.91	4.93			38			99.6	7.5	1	1	3.00616			0
72173	51	1	9	169	74.1	25.9	111	71	4.34	4.37	0.84	1.19	3.06	27.1		5.33	56.5	7.5	1	1	2.07255	1	2	0
77331	74	2	5	148	61	27.8	135	80	5.67	5.5	1.6	1.58	2.49	28	35	3.75	60	7.5	1	1	3.89322			0
95833	55	2	5	162.5	58	22	105	71	6.7	5.23	3.7	1.55	2.42	17	19	4.6	63	7.5	1	1	2.09172			0
103412	61	1	2	170	82	28.4	122	77	6.22					67.2		5.65	62.2	7.5	1	1	3.38398			0
103713	48	1	5	174	78	25.8	131	87	4.98	6.2	1.7			13	21	2.54	62	7.5	1	1	4.24914			0
110041	49	1	4	190	79	21.9	104	78	5.78	7.67	5.11	1.45	4.07	48.8		2.6	83.8	7.5	1	1	2.83094			0
116365	35	1	5	181	71	21.7	112	66	5.29	4.4	2.6			43	23	5.32	85	7.5	1	1	2.00958			0
125724	49	1	7	179	82	25.59	116	73	6	4.87	1.84	1.21	2.87	57		7.2	76.1	7.5	1	1	5.71116			0
135320	74	2	5	156	62	25.5	140	71	5.05	4.7	0.9	1.55	2.62	16	21	4.56	63	7.5	1	1	3.86311			0
137301	44	1	5	163	72	27.1	147	117	5.21	5.2	3.1			43		3.33	58	7.5	1	1	4.05749			0
139446	44	1	9	178	69	21.8	85	61	6.9	4.5	1.97			14.7	15.7	4.5	89.5	7.5	1	1	2.37372			0
142961	57	1	11	179.5	101.6	31.5	137	96	6.34	5.62	2.28			44.8		5.68	78.6	7.5	1	1	2.08898			0
144468	64	2	4	157.5	57.5	23.2	130	70	5.85	4.34	3.01	1.09	2.25	18.4		4.85	55.2	7.5	1	1	2.34908			0
148925	44	2	7	163.7	88.9	33.2	138	94	5.1	5.53	1.32	1.19	3.22	29		4.8	61.5	7.5	1	1	3.01711			0
151169	59	1	2	167	71	25.5	113	84	5.27	4.24	2.51	0.96	2.05	21.1	24.5	4.33	74.8	7.5	1	1	5.06229			0
168297	60	1	5	171	81	27.7	121	69	5.97	4.2	2.3	1.09	2.46	115	65	4.57	95	7.5	1	1	2.09719			0
184522	74	2	3	158.5	89	35.4	123	80	6.65	4.45	2.12	1.04	2.59	30.8	32.6	3.17	56.3	7.5	1	1	2.98426	3	3	0
186518	62	2	5	155	66	27.5	115	76	5.52	4.4	1.4	1.33	2.33	13	17	3.36	76	7.5	1	1	2.87748	3	3	0
188870	66	2	9	148.5	48.3	21.9	133	84	6.03	4.41	2.24			11.9		2.71	58.7	7.5	1	1	3.98905			0
190370	50	1	8	172	86.5	29.2	112	81	6.2	4.45	1.81			44		6.6	83.9	7.5	1	1	2.00958	2	3	0
197732	69	1	8	167.5	73	26	122	80	6.4	4.07	1.43		2.45	21	23		69.2	7.5	1	1	3.96441	3	3	0
206598	44	1	7	173	95.5	31.9	128	84	6.5	5.01	5.15			51.5		4.9	90.8	7.5	1	1	2.1629			0
206658	58	2	5	143	43	21	130	100	5.43	3.8	1	1.45	1.87	23	37	5.71	83	7.5	1	1	3.86858			0
210869	37	1	5	162	60	22.9	122	71	6.75	5.8	1.3	1.62	3.9	26		6.3	77	7.5	1	1	2.21218			0
224243	62	1	5	173	81.5	27.2	122	78	6.34	4.89	2.14	1.15	2.62	31	35	4	97	7.5	1	1	4.87337			0
228831	81	1	11	163.5	62.9	23.5	158	82	6.96	2.92	1.94	1.08	1.26	17	14.4	3.74	79.5	7.5	1	1	2.00411			0
233603	39	1	13	174	88.7	29.3	153	98	6.56	3.68	1.24			123.1	71.2	4.5	70.4	7.5	1	1	2.09446	3	3	0
234702	57	1	5	169	77	27	120	75	5.97	3.3	1.3			31	27	4.5	66	7.5	1	1	2.02053			0
250398	50	1	7	180.5	90.5	27.8	118	70	5.8	4.58	3.77			59		5.6	59.1	7.5	1	1	2.14648			0
271370	53	1	5	168	67	23.7	136	83	5.46	5.68	2.48	1.19	2.77	21	27	4.47	70	7.5	1	1	5.08693			0
281440	40	1	5	173	79	26.4	123	80	6.22	5.6	1.8	1.6	3.37	24	19	4.87	97	7.5	1	1	4.08487			0
304102	63	1	5	153	58	24.8	151	82	5.5	7.1	4.2	1.54	3.85	63	66	6.43	89	7.5	1	1	3.86858			0
310404	56	1	5	175.5	78	25.3	116	69	5.18	4.14	2.35	0.81		66	33	5.24	79	7.5	1	1	4.89802			0
321653	79	2	2	158	67	26.8	130	75	4.99	4.34	2.04	0.82	2.31	19.7		2.98	61.8	7.5	1	1	5.04038	3	3	0
331125	64	1	11	174.5	86.5	28.4	146	87	6.96	4.61	1.08	1.07	2.91	11	15.2	3.99	92.4	7.5	1	1	2.00411			0
331328	56	1	12	175	77.4	25.3	125	80	6.72	5.32	3.06	1.17	2.88	23		4.28	72.5	7.5	1	1	2.6694			0
334564	52	1	5	169	69	24.2	117	72	5.4	4.7	1.1			13	18	7.06	68	7.5	1	1	3.93429			0
346116	50	1	13	175	90	29.4	152	99	6.75	4.3	0.76	1.06	2.74	32.7		8.21	79.4	7.5	1	1	2.01232	1	3	0
351840	60	2	4	153	52.3	22.3	125	77	6.45	4.92	1.19	1.32	2.72	21.2		4.36	52.5	7.5	1	1	5.0924	3	3	0
353912	57	2	2	155	58	24.1	139	91	6.35	5.72	2.9			38.9	31.4	4.94	52.1	7.5	1	1	2.28063			0
357512	52	1	8	169.4	75.5	26.3	113	88	6.5	5.49	4.48	1.52	2.63	40	28	3.1	77.9	7.5	1	1	3.66872	3	2	0
362943	67	1	2	167	84	30.1	117	72	6.05	3.91	1.67	1	2.41	38.3	42.7	6.3	81.4	7.5	1	1	3.46338			0
381033	42	2	5	157	68	27.6	156	99	5.41	5.5	1.6	1.35	3.43	10	15	4.77	50	7.5	1	1	3.7755			0
381417	65	2	5	164	52	19.3	127	68	5.41	3.9	1.1	1.47	1.96	10	20	5.61	74	7.5	1	1	3.86311			0
382590	59	2	2	154	57	24	129	85	5.88	4.65	1.65			17.7	19.5	5.53	60.1	7.5	1	1	4.16153	3	3	0
384306	49	1	5	155	73	30.4	125	67	5.81	5.6	4.11			27		5.71	72	7.5	1	1	5.11431			0
396881	58	1	5	175	83	27.1	131	74	4.94	3.7	0.9	1.45	2.21	23	19	3.76	83	7.5	1	1	4.1232			0
411957	73	2	2	155	50	20.8	142	88	6.37	6.58	1.36	1.62	3.96	17.5		5.92	63.5	7.5	1	1	3.88227			0
422893	52	2	5	159	82	32.4	137	97	6.2	5.4	0.7	1.65	3.13	11	18	3.15	56	7.5	1	1	4.18344			0
423918	37	1	11	162	60.7	23.1	174	118	6.1	3.75	3.27			53.7		3.9	61.1	7.5	1	1	2.08898			0
428261	56	1	7	165	73	26.8	122	84	6.2	6.91	13.06			23			71.89	7.5	1	1	2.38467	1	2	0
439740	63	1	5	190	123	34.1	111	53	6.3	4.75	1.98	1.28	2.67	24	16	5.8	86	7.5	1	1	2.00137			0
462000	59	1	2	161	79	30.5	120	92	6.87	5.84	3.06	0.94	3.69	167.5		4.25	73.5	7.5	1	1	2.22587			0
472974	52	1	14	170	82.6	28.6	129	84	5.94	4.61	1.64	1.24	3.22	14.2	10.7	5.3	73.6	7.5	1	1	2.20671			0
478263	69	2	2	152	54	23.4	142	87	6	6	1	1	3	15		4	44	7.5	1	1	4.39699			0
484274	52	1	5	172	86	29.1	143	94	5.92	3.53	3.41			56	38	5.05	76	7.5	1	1	4.06297			0
489793	59	2	2	168	72	25.5	147	82	6	6.21	2.66	0.94	3.65	52.7		2.7	52.1	7.5	1	1	3.23066			0
494593	46	2	5	164.5	74.8	27.6	100	62	6.16	6.31	1.59	1.63	3.68	16		5.29	71	7.5	1	1	3.93429			0
496576	56	2	4	153	59.4	25.4	125	87	6.47	6.11	2.65	1.22	4.01	73.3		6.3	69.3	7.5	1	1	3.04723			0
510439	57	1	5	172	69	23.3	131	86	6.45	5.76	0.83			22	26	4.86	57	7.5	1	1	2.02601			0
513253	59	1	13	163	68.1	25.6	112	71	6.36	5.42	3.4	1.01	2.41	65.8		2.56	71.3	7.5	1	1	2.83915	1	3	0
520766	48	1	5	172	77	26	97	63	5.45	3.6	1.5	1.01	2.12	15	19	8.44	94	7.5	1	1	3.32101			0
531856	78	1	7	172	79	26.7	164	87	6.7	5.01	0.75	1.57	2.6	16		6.09	65.8	7.5	1	1	3.02806			0
549699	64	1	5	169	75	26.3	204	115	5.44	5.9	10	1.66	3.07	25	44	5.94	76	7.5	1	1	2.01506			0
550462	53	1	7	174.5	82.5	27.1	148	97	6.6	4.17	1.35	1.29	2.32	43.9		7	80.5	7.5	1	1	2.10815			0
554307	58	2	3	147	48	22.2	148	74	5.21	4.88	1.94			17.6			63.7	7.5	1	1	2.89117	3	3	0
565562	47	2	11	147.9	59.7	27.3	134	87	6.35	4.92	1.69			14.8	21.7	4.33	52.3	7.5	1	1	2.99247			0
570085	46	1	5	165	71	26.1	141	92	4.44	5.7	1.4			45			77	7.5	1	1	2.05065			0
572342	55	2	2	168	63	22.3	120	74	5.85	4.37	1.32			14		4.38	66.2	7.5	1	1	3.1321			0
574933	68	1	4	171.5	72.8	24.8	131	76	4.93	4.19	1.91			21.1	22.8	5.51	85	7.5	1	1	4.47091			0
577871	67	1	5	158	57	22.8	147	72	5.23	6.4	0.9	1.66	3.67	17	32	2.91	69	7.5	1	1	3.86585			0
587721	77	1	4	163	76	28.6	122	68	5.6	5.88	2.2	1.05	3.71	21.8		5.54	98.2	7.5	1	1	2.96783			0
601983	63	2	5	154	62.8	26.5	129	88	6.21	6.11	2.54	1.04	4.17	33		4.64	68	7.5	1	1	5.11157			0
602705	51	1	5	177.5	74	23.5	117	84	6.75	5.4	2.3	1.51	3.38	42		4.04	86	7.5	1	1	2.9514	1	3	0
603597	56	2	9	163.5	55.5	20.8	162	83	5.91	5.98	0.74	2	3.79	15.4		4.53	54.6	7.5	1	1	2.07255			0
613330	56	1	4	181	103	31.4	137	89	6.5	4.54	1.2	0.99	2.83	66.2		4.94	88.7	7.5	1	1	3.65503			0
614193	30	1	9	176.7	53.6	17.2	108	77	6.3	3.6	0.72			17.9		4.3	72.4	7.5	1	1	2.7488	3	3	0
616569	52	1	4	183	89	26.6	131	87	6.98	5.23	1.59	1.29	3.43	37.9		5.95	84.1	7.5	1	1	3.49076			0
619518	61	1	4	177.5	78.5	24.9	135	88	5.73	6.23	2.17	0.91	3.75	37.6	31.9	3.57	94.3	7.5	1	1	4.01095			0
621495	47	1	3	173	80	26.7	129	73	6.55	4.55	1.53	1.27	2.64	40.2		7.05	73.6	7.5	1	1	2.95688	2	3	0
624435	72	2	5	160	66.5	26	125	92	5.19	6.3	2.3	1.54	3.83	22	25	3.22	61	7.5	1	1	3.66872			0
630128	41	1	5	166	71	25.8	146	103	6.2	5.78	3.52	1.57	3.41	33		3.7	88	7.5	1	1	2.03149			0
636401	54	2	3	161.5	63	24.2	118	69	5.84	5.57	2.61	1.34	3.15	14.3	19.1	5.45	56.7	7.5	1	1	4.93361	3	3	1
640033	33	1	5	168.5	66	23.2	127	71	6.71	4.4	1.6			116	49	6.48	62	7.5	1	1	3.73717			0
646574	37	1	8	163	81.5	30.7	125	81	6.9	6.69	1.44	1.82	4.19	45.5	29	5.9	71	7.5	1	1	2.16564			0
648786	36	2	5	160	64	25	129	79	4.86	5.2	0.7	1.43	3.16	16		3.38	54	7.5	1	1	3.5948			0
656290	51	1	5	173	75	25.1	122	81	6.7	3.11	2.95	1.11	1.67	33		6.9	96	7.5	1	1	2.02053			0
661276	36	2	3	154.5	58	24.3	111	73	6.49	4.17	2.08	0.85	2.26	50	27	5.05	33.7	7.5	1	1	3.01711	3	3	1
662143	66	1	5	163	75	28.2	130	73	5.27	4.8	0.7	1.25	2.99	39	32	4.44	92	7.5	1	1	3.76728			0
671575	30	1	5	170	83	28.7	145	77	4.07	3.6	1.5			64		3.71	72	7.5	1	1	4.16153			0
675658	52	1	5	171	78	26.7	118	76	5.17	4.26	1.4	1.69	1.73	55	34	3.71	76	7.5	1	1	4.7885			0
675891	58	1	13	167	72	25.8	143	77	6.77	7.29	2.74	1.46	4.67	14.9	14.5	6.11	83.6	7.5	1	1	2.00411	1	3	0
33880	70	1	7	174	77.3	25.5	137	72	6.5	3.77	0.61	1.2	2.4	71.4		4.9	74.6	7.49	1	1	2.04517			0
51419	50	1	8	174.5	78.5	25.8	173	115	6.8	4.18	0.9			31			76.3	7.49	1	1	4.35318	1	3	0
55181	74	2	3	158.5	59.5	23.7	145	87	5.9	6.42	3.27	1.16	3.66	19.1		4.5	54.6	7.49	1	1	4.9473	3	3	0
267985	43	1	2	178	80	25.2	149	99	4.67	3.96	3.75	0.85	1.85	27.9	32.5	3.57	71.6	7.49	1	1	5.02122			0
[truncated: 209,834+ more rows]
